# Supplementary material for: Guest-dependent directional complexation based on triptycene derived oxacalixarene: formation of oriented rotaxanes
Source: Chem Sci. 2015 Oct 8;7(1):469–74. doi: 10.1039/c5sc03511b (PMC5964692; doi:10.1039/c5sc03511b)
Supplement: Supplementary file 2 [file SC-007-C5SC03511B-s002.cif]

# Electronic Supplementary Material (ESI) for Chemical Science.
# This journal is © The Royal Society of Chemistry 2015

####################################################################### 
# 
# This file contains crystal structure data downloaded from the 
# Cambridge Structural Database (CSD) hosted by the Cambridge 
# Crystallographic Data Centre (CCDC).
# 
# Full information about CCDC data access policies and citation 
# guidelines are available at http://www.ccdc.cam.ac.uk/access/V1 
# 
# Audit and citation data items may have been added by the CCDC. 
# Please retain this information to preserve the provenance of 
# this file and to allow appropriate attribution of the data. 
# 
#######################################################################

data_mx2839
_database_code_depnum_ccdc_archive 'CCDC 1009829'
_audit_update_record             
;
2014-06-24 deposited with the CCDC.
2015-10-05 downloaded from the CCDC.
;
_audit_creation_date             2014-01-24
_audit_creation_method           
;
Olex2 1.2
(compiled 2013.12.10 svn.r2850 for OlexSys, GUI svn.r4736)
;
_shelxl_version_number           2013-4
_chemical_name_common            ?
_chemical_name_systematic        
;
 ?
;
_chemical_formula_moiety         
'2(C H2 Cl2), 2(F6 P), C28 H38 N2 O, C56 H32 N4 O4'
_chemical_formula_sum            'C86 H74 Cl4 F12 N6 O5 P2'
_chemical_formula_weight         1703.25
_chemical_melting_point          ?
loop_
_atom_type_symbol
_atom_type_description
_atom_type_scat_dispersion_real
_atom_type_scat_dispersion_imag
_atom_type_scat_source
C C 0.0033 0.0016 'International Tables Vol C Tables 4.2.6.8 and 6.1.1.4'
H H 0.0000 0.0000 'International Tables Vol C Tables 4.2.6.8 and 6.1.1.4'
Cl Cl 0.1484 0.1585 'International Tables Vol C Tables 4.2.6.8 and 6.1.1.4'
F F 0.0171 0.0103 'International Tables Vol C Tables 4.2.6.8 and 6.1.1.4'
N N 0.0061 0.0033 'International Tables Vol C Tables 4.2.6.8 and 6.1.1.4'
O O 0.0106 0.0060 'International Tables Vol C Tables 4.2.6.8 and 6.1.1.4'
P P 0.1023 0.0942 'International Tables Vol C Tables 4.2.6.8 and 6.1.1.4'

_shelx_space_group_comment       
;
The symmetry employed for this shelxl refinement is uniquely defined
by the following loop, which should always be used as a source of
symmetry information in preference to the above space-group names.
They are only intended as comments.
;
_space_group_crystal_system      monoclinic
_space_group_IT_number           14
_space_group_name_H-M_alt        'P 1 21/n 1'
_space_group_name_Hall           '-P 2yn'
loop_
_space_group_symop_operation_xyz
'x, y, z'
'-x+1/2, y+1/2, -z+1/2'
'-x, -y, -z'
'x-1/2, -y-1/2, z-1/2'

_cell_length_a                   11.1928(19)
_cell_length_b                   21.893(4)
_cell_length_c                   32.961(6)
_cell_angle_alpha                90
_cell_angle_beta                 92.044(3)
_cell_angle_gamma                90
_cell_volume                     8072(2)
_cell_formula_units_Z            4
_cell_measurement_reflns_used    22542
_cell_measurement_temperature    173.1500
_cell_measurement_theta_max      27.4753
_cell_measurement_theta_min      0.9301
_shelx_estimated_absorpt_T_max   ?
_shelx_estimated_absorpt_T_min   ?
_exptl_absorpt_coefficient_mu    0.271
_exptl_absorpt_correction_T_max  1.0000
_exptl_absorpt_correction_T_min  0.7746
_exptl_absorpt_correction_type   multi-scan
_exptl_absorpt_process_details   'CrystalClear (Rigaku Inc., 2007)'
_exptl_crystal_colour            'light yellow'
_exptl_crystal_density_diffrn    1.402
_exptl_crystal_density_meas      ?
_exptl_crystal_density_method    ?
_exptl_crystal_description       block
_exptl_crystal_F_000             3512
_exptl_crystal_size_max          0.28
_exptl_crystal_size_mid          0.21
_exptl_crystal_size_min          0.2
_exptl_special_details           
;
 ?
;
_exptl_transmission_factor_max   ?
_exptl_transmission_factor_min   ?
_diffrn_reflns_av_R_equivalents  0.0616
_diffrn_reflns_av_unetI/netI     0.0635
_diffrn_reflns_Laue_measured_fraction_full 0.996
_diffrn_reflns_Laue_measured_fraction_max 0.995
_diffrn_reflns_limit_h_max       14
_diffrn_reflns_limit_h_min       -14
_diffrn_reflns_limit_k_max       28
_diffrn_reflns_limit_k_min       -28
_diffrn_reflns_limit_l_max       42
_diffrn_reflns_limit_l_min       -41
_diffrn_reflns_number            54637
_diffrn_reflns_point_group_measured_fraction_full 0.996
_diffrn_reflns_point_group_measured_fraction_max 0.995
_diffrn_reflns_theta_full        26.000
_diffrn_reflns_theta_max         27.477
_diffrn_reflns_theta_min         1.902
_diffrn_ambient_temperature      173.1500
_diffrn_detector_area_resol_mean 28.5714
_diffrn_measured_fraction_theta_full 0.996
_diffrn_measured_fraction_theta_max 0.995
_diffrn_measurement_device       
;
Saturn724+ (2x2 bin mode)
;
_diffrn_measurement_device_details 
;
AFC10: Fixed Chi 2 circle
;
_diffrn_measurement_device_type  'MM007-HF CCD(Saturn 724+)'
_diffrn_measurement_method       '\w scans at fixed \c = 45\%'
_diffrn_number_total             18911
_diffrn_orient_matrix_type       d*Trek
_diffrn_orient_matrix_UB_11      0.0409
_diffrn_orient_matrix_UB_12      0.0739
_diffrn_orient_matrix_UB_13      -0.0291
_diffrn_orient_matrix_UB_21      0.0301
_diffrn_orient_matrix_UB_22      -0.0032
_diffrn_orient_matrix_UB_23      0.0342
_diffrn_orient_matrix_UB_31      0.0186
_diffrn_orient_matrix_UB_32      -0.0160
_diffrn_orient_matrix_UB_33      -0.0179
_diffrn_radiation_detector       CCD
_diffrn_radiation_monochromator  Confocal
_diffrn_radiation_type           MoK\a
_diffrn_radiation_wavelength     0.71073
_diffrn_source                   'Rotating Anode'
_diffrn_source_current           24.0000
_diffrn_source_power             1.2000
_diffrn_source_voltage           50.0000
_diffrn_special_details          
;
 ?
;
_reflns_Friedel_coverage         0.000
_reflns_Friedel_fraction_full    .
_reflns_Friedel_fraction_max     .
_reflns_number_gt                14464
_reflns_number_total             18426
_reflns_special_details          
;
 Reflections were merged by SHELXL according to the crystal
 class for the calculation of statistics and refinement.
 
 _reflns_Friedel_fraction is defined as the number of unique
 Friedel pairs measured divided by the number that would be
 possible theoretically, ignoring centric projections and
 systematic absences.
;
_reflns_threshold_expression     'I > 2\s(I)'
_computing_cell_refinement       'CrystalClear (Rigaku Inc., 2007)'
_computing_data_collection       'CrystalClear (Rigaku Inc., 2007)'
_computing_data_reduction        'CrystalClear (Rigaku Inc., 2007)'
_computing_molecular_graphics    'Olex2 (Dolomanov et al., 2009)'
_computing_publication_material  'Olex2 (Dolomanov et al., 2009)'
_computing_structure_refinement  'XL (Sheldrick, 2008)'
_computing_structure_solution    
;
'XS (Sheldrick, 2008)' 
;
_refine_diff_density_max         0.936
_refine_diff_density_min         -0.862
_refine_diff_density_rms         0.076
_refine_ls_extinction_coef       .
_refine_ls_extinction_method     none
_refine_ls_goodness_of_fit_ref   1.192
_refine_ls_hydrogen_treatment    mixed
_refine_ls_matrix_type           full
_refine_ls_number_parameters     1085
_refine_ls_number_reflns         18426
_refine_ls_number_restraints     56
_refine_ls_R_factor_all          0.1526
_refine_ls_R_factor_gt           0.1285
_refine_ls_restrained_S_all      1.192
_refine_ls_shift/su_max          0.001
_refine_ls_shift/su_mean         0.000
_refine_ls_structure_factor_coef Fsqd
_refine_ls_weighting_details     
'w=1/[\s^2^(Fo^2^)+(0.1126P)^2^+13.6909P] where P=(Fo^2^+2Fc^2^)/3'
_refine_ls_weighting_scheme      calc
_refine_ls_wR_factor_gt          0.3020
_refine_ls_wR_factor_ref         0.3181
_refine_special_details          
;
 ?
;
_olex2_refinement_description    
;
1. Fixed Uiso
 At 1.2 times of:
  All C(H) groups, All C(H,H) groups, All C(H,H,H,H) groups
 At 1.5 times of:
  All C(H,H,H) groups, All O(H) groups
2. Restrained distances
 O5A-C57 = O5-C57
 1.43 with sigma of 0.01
3. Uiso/Uaniso restraints and constraints
O5 \\sim O5A: within 1.7A with sigma of 0.02 and sigma for terminal atoms of
0.04
Uanis(O5A) \\sim Ueq, Uanis(O5) \\sim Ueq: with sigma of 0.01 and sigma for
terminal atoms of 0.02
Uanis(C78) \\sim Ueq, Uanis(C79A) \\sim Ueq, Uanis(C79) \\sim Ueq, Uanis(C80A)
\\sim Ueq, Uanis(C80) \\sim Ueq, Uanis(C78A) \\sim Ueq: with sigma of 0.01 and
sigma for terminal atoms of 0.02
4. Others
 Sof(H57C)=Sof(H57D)=Sof(O5A)=Sof(H5AA)=1-FVAR(1)
 Sof(O5)=Sof(H5A)=Sof(H57A)=Sof(H57B)=FVAR(1)
 Sof(C78A)=Sof(H78D)=Sof(H78E)=Sof(H78F)=Sof(C80A)=Sof(H80D)=Sof(H80E)=
 Sof(H80F)=Sof(C79A)=Sof(H79D)=Sof(H79E)=Sof(H79F)=1-FVAR(2)
 Sof(C78)=Sof(H78A)=Sof(H78B)=Sof(H78C)=Sof(C79)=Sof(H79A)=Sof(H79B)=Sof(H79C)=
 Sof(C80)=Sof(H80A)=Sof(H80B)=Sof(H80C)=FVAR(2)
5.a Ternary CH refined with riding coordinates:
 C21(H21), C24(H24), C49(H49), C50(H50)
5.b Secondary CH2 refined with riding coordinates:
 C86(H86A,H86B), C85(H85A,H85B), C57(H57A,H57B), C57(H57C,H57D), C58(H58A,
 H58B), C59(H59A,H59B), C70(H70A,H70B)
5.c Aromatic/amide H refined with riding coordinates:
 C60(H60), C61(H61), C63(H63), C64(H64), C66(H66), C67(H67), C68(H68),
 C69(H69), C72(H72), C74(H74), C76(H76), C2(H2), C3(H3), C5(H5), C6(H6),
 C10(H10), C13(H13), C14(H14), C17(H17), C18(H18), C19(H19), C20(H20), C25(H25),
  C26(H26), C28(H28), C30(H30), C31(H31), C34(H34), C35(H35), C38(H38),
 C41(H41), C42(H42), C44(H44), C45(H45), C46(H46), C47(H47), C53(H53), C54(H54),
  C56(H56)
5.d Idealised Me refined as rotating group:
 C78(H78A,H78B,H78C), C79(H79A,H79B,H79C), C80(H80A,H80B,H80C), C82(H82A,H82B,
 H82C), C83(H83A,H83B,H83C), C84(H84A,H84B,H84C), C78A(H78D,H78E,H78F),
 C80A(H80D,H80E,H80F), C79A(H79D,H79E,H79F)
5.e Idealised tetrahedral OH refined as rotating group:
 O5(H5A), O5A(H5AA)
;
_atom_sites_solution_hydrogens   geom
_atom_sites_solution_primary     ?
_atom_sites_solution_secondary   ?
loop_
_atom_site_label
_atom_site_type_symbol
_atom_site_fract_x
_atom_site_fract_y
_atom_site_fract_z
_atom_site_U_iso_or_equiv
_atom_site_adp_type
_atom_site_occupancy
_atom_site_site_symmetry_order
_atom_site_calc_flag
_atom_site_refinement_flags_posn
_atom_site_refinement_flags_adp
_atom_site_refinement_flags_occupancy
_atom_site_disorder_assembly
_atom_site_disorder_group
Cl3 Cl 0.3226(5) -0.00316(17) 0.4931(2) 0.259(3) Uani 1 1 d . . . . .
Cl4 Cl 0.3425(3) -0.00919(15) 0.40491(19) 0.239(3) Uani 1 1 d . . . . .
C86 C 0.3106(13) 0.0341(6) 0.4450(6) 0.216(9) Uani 1 1 d . . . . .
H86A H 0.2297 0.0494 0.4411 0.260 Uiso 1 1 calc R . . . .
H86B H 0.3638 0.0691 0.4456 0.260 Uiso 1 1 calc R . . . .
Cl1 Cl 0.6514(4) 0.5566(2) 0.39549(16) 0.208(2) Uani 1 1 d . . . . .
Cl2 Cl 0.4636(3) 0.47253(16) 0.38845(8) 0.1363(10) Uani 1 1 d . . . . .
C85 C 0.6123(9) 0.4810(5) 0.3963(3) 0.116(3) Uani 1 1 d . . . . .
H85A H 0.6539 0.4593 0.3753 0.139 Uiso 1 1 calc R . . . .
H85B H 0.6364 0.4634 0.4223 0.139 Uiso 1 1 calc R . . . .
P2 P 0.17505(13) 0.27249(6) 0.71615(5) 0.0541(4) Uani 1 1 d . . . . .
F7 F 0.2403(4) 0.31565(16) 0.68507(13) 0.0875(12) Uani 1 1 d . . . . .
F8 F 0.2878(3) 0.22769(16) 0.71530(14) 0.0863(12) Uani 1 1 d . . . . .
F9 F 0.1098(4) 0.2288(2) 0.74641(12) 0.0975(14) Uani 1 1 d . . . . .
F10 F 0.0628(4) 0.31642(19) 0.71474(12) 0.0872(12) Uani 1 1 d . . . . .
F11 F 0.1172(3) 0.23463(16) 0.67859(10) 0.0682(9) Uani 1 1 d . . . . .
F12 F 0.2350(4) 0.30991(19) 0.75246(13) 0.0920(12) Uani 1 1 d . . . . .
P1 P 0.72821(13) 0.80355(6) 0.50021(4) 0.0489(3) Uani 1 1 d . . . . .
F1 F 0.8148(3) 0.75356(15) 0.52025(11) 0.0744(10) Uani 1 1 d . . . . .
F2 F 0.8130(3) 0.80601(15) 0.46197(9) 0.0637(8) Uani 1 1 d . . . . .
F3 F 0.8062(3) 0.85542(15) 0.52214(11) 0.0688(9) Uani 1 1 d . . . . .
F4 F 0.6436(3) 0.85360(19) 0.47949(11) 0.0822(11) Uani 1 1 d . . . . .
F5 F 0.6444(3) 0.80075(18) 0.53785(10) 0.0745(10) Uani 1 1 d . . . . .
F6 F 0.6509(3) 0.75163(18) 0.47791(11) 0.0805(11) Uani 1 1 d . . . . .
O5 O 1.112(2) 0.2969(9) 0.5780(4) 0.092(5) Uani 0.56(4) 1 d D U P A 1
H5A H 1.0993 0.2621 0.5697 0.138 Uiso 0.56(4) 1 calc GR . P A 1
N5 N 0.8696(4) 0.34560(17) 0.62361(12) 0.0435(9) Uani 1 1 d . . . . .
N6 N 0.3585(4) 0.16271(17) 0.61419(11) 0.0410(9) Uani 1 1 d . . . . .
C57 C 1.0365(8) 0.3380(4) 0.5564(2) 0.101(3) Uani 1 1 d D . . . .
H57A H 0.9603 0.3184 0.5501 0.122 Uiso 0.56(4) 1 calc R . P A 1
H57B H 1.0724 0.3486 0.5310 0.122 Uiso 0.56(4) 1 calc R . P A 1
H57C H 0.9799 0.3061 0.5627 0.122 Uiso 0.44(4) 1 calc R . P A 2
H57D H 1.0339 0.3456 0.5274 0.122 Uiso 0.44(4) 1 calc R . P A 2
C58 C 1.0161(6) 0.3949(3) 0.5803(2) 0.083(2) Uani 1 1 d . . . . .
H58A H 0.9538 0.4187 0.5665 0.099 Uiso 1 1 calc R . . . .
H58B H 1.0887 0.4191 0.5808 0.099 Uiso 1 1 calc R . . . .
C59 C 0.9808(5) 0.3838(2) 0.6234(2) 0.0591(14) Uani 1 1 d . . . . .
H59A H 1.0451 0.3630 0.6382 0.071 Uiso 1 1 calc R . . . .
H59B H 0.9668 0.4225 0.6367 0.071 Uiso 1 1 calc R . . . .
C60 C 0.8762(5) 0.2857(2) 0.63350(15) 0.0477(11) Uani 1 1 d . . . . .
H60 H 0.9490 0.2691 0.6424 0.057 Uiso 1 1 calc R . . . .
C61 C 0.7770(4) 0.2495(2) 0.63060(14) 0.0404(10) Uani 1 1 d . . . . .
H61 H 0.7825 0.2083 0.6373 0.049 Uiso 1 1 calc R . . . .
C62 C 0.6679(4) 0.27416(19) 0.61762(13) 0.0390(10) Uani 1 1 d . . . . .
C63 C 0.6653(4) 0.3366(2) 0.60827(16) 0.0473(12) Uani 1 1 d . . . . .
H63 H 0.5936 0.3545 0.5996 0.057 Uiso 1 1 calc R . . . .
C64 C 0.7654(4) 0.3711(2) 0.61158(17) 0.0494(12) Uani 1 1 d . . . . .
H64 H 0.7619 0.4126 0.6055 0.059 Uiso 1 1 calc R . . . .
C65 C 0.5585(4) 0.23610(18) 0.61512(12) 0.0362(9) Uani 1 1 d . . . . .
C66 C 0.5662(5) 0.1741(2) 0.60657(13) 0.0410(10) Uani 1 1 d . . . . .
H66 H 0.6397 0.1566 0.6012 0.049 Uiso 1 1 calc R . . . .
C67 C 0.4653(4) 0.1389(2) 0.60607(13) 0.0408(10) Uani 1 1 d . . . . .
H67 H 0.4709 0.0976 0.6000 0.049 Uiso 1 1 calc R . . . .
C68 C 0.3480(5) 0.2229(2) 0.62190(15) 0.0465(11) Uani 1 1 d . . . . .
H68 H 0.2734 0.2393 0.6270 0.056 Uiso 1 1 calc R . . . .
C69 C 0.4464(4) 0.2602(2) 0.62226(15) 0.0443(11) Uani 1 1 d . . . . .
H69 H 0.4381 0.3017 0.6273 0.053 Uiso 1 1 calc R . . . .
C70 C 0.2505(5) 0.1218(2) 0.61475(16) 0.0497(12) Uani 1 1 d . . . . .
H70A H 0.1829 0.1447 0.6243 0.060 Uiso 1 1 calc R . . . .
H70B H 0.2307 0.1080 0.5874 0.060 Uiso 1 1 calc R . . . .
C71 C 0.2730(4) 0.0674(2) 0.64180(15) 0.0427(10) Uani 1 1 d . . . . .
C72 C 0.3056(4) 0.0114(2) 0.62485(15) 0.0463(11) Uani 1 1 d . . . . .
H72 H 0.3146 0.0085 0.5970 0.056 Uiso 1 1 calc R . . . .
C73 C 0.3248(4) -0.0399(2) 0.64907(16) 0.0475(11) Uani 1 1 d . . . . .
C74 C 0.3118(5) -0.0329(2) 0.69061(17) 0.0539(13) Uani 1 1 d . . . . .
H74 H 0.3248 -0.0668 0.7072 0.065 Uiso 1 1 calc R . . . .
C75 C 0.2804(5) 0.0219(2) 0.70867(15) 0.0468(11) Uani 1 1 d . . . . .
C76 C 0.2602(5) 0.0723(2) 0.68314(15) 0.0450(11) Uani 1 1 d . . . . .
H76 H 0.2379 0.1095 0.6942 0.054 Uiso 1 1 calc R . . . .
C77 C 0.3581(5) -0.1018(2) 0.63117(19) 0.0589(14) Uani 1 1 d . . . . .
C78 C 0.3767(10) -0.0977(4) 0.5845(3) 0.081(3) Uani 0.729(12) 1 d . U P B 1
H78A H 0.3042 -0.0839 0.5710 0.121 Uiso 0.729(12) 1 calc GR . P B 1
H78B H 0.3976 -0.1372 0.5744 0.121 Uiso 0.729(12) 1 calc GR . P B 1
H78C H 0.4399 -0.0693 0.5795 0.121 Uiso 0.729(12) 1 calc GR . P B 1
C79 C 0.2533(9) -0.1450(4) 0.6357(4) 0.076(3) Uani 0.729(12) 1 d . U P B 1
H79A H 0.2336 -0.1474 0.6638 0.115 Uiso 0.729(12) 1 calc GR . P B 1
H79B H 0.2745 -0.1849 0.6262 0.115 Uiso 0.729(12) 1 calc GR . P B 1
H79C H 0.1855 -0.1301 0.6200 0.115 Uiso 0.729(12) 1 calc GR . P B 1
C80 C 0.4677(10) -0.1269(5) 0.6515(4) 0.096(4) Uani 0.729(12) 1 d . U P B 1
H80A H 0.5336 -0.0999 0.6472 0.144 Uiso 0.729(12) 1 calc GR . P B 1
H80B H 0.4848 -0.1663 0.6403 0.144 Uiso 0.729(12) 1 calc GR . P B 1
H80C H 0.4556 -0.1308 0.6801 0.144 Uiso 0.729(12) 1 calc GR . P B 1
C81 C 0.2669(6) 0.0289(2) 0.75476(17) 0.0594(14) Uani 1 1 d . . . . .
C82 C 0.1402(6) 0.0475(4) 0.7636(2) 0.084(2) Uani 1 1 d . . . . .
H82A H 0.1215 0.0854 0.7501 0.126 Uiso 1 1 calc GR . . . .
H82B H 0.1330 0.0525 0.7924 0.126 Uiso 1 1 calc GR . . . .
H82C H 0.0857 0.0165 0.7540 0.126 Uiso 1 1 calc GR . . . .
C83 C 0.3512(6) 0.0786(4) 0.7702(2) 0.082(2) Uani 1 1 d . . . . .
H83A H 0.4319 0.0676 0.7645 0.123 Uiso 1 1 calc GR . . . .
H83B H 0.3438 0.0833 0.7990 0.123 Uiso 1 1 calc GR . . . .
H83C H 0.3311 0.1164 0.7569 0.123 Uiso 1 1 calc GR . . . .
C84 C 0.2983(11) -0.0307(4) 0.7773(2) 0.131(4) Uani 1 1 d . . . . .
H84A H 0.2379 -0.0607 0.7712 0.197 Uiso 1 1 calc GR . . . .
H84B H 0.3025 -0.0232 0.8060 0.197 Uiso 1 1 calc GR . . . .
H84C H 0.3742 -0.0454 0.7688 0.197 Uiso 1 1 calc GR . . . .
O1 O 0.8134(4) 0.52990(15) 0.50715(10) 0.0676(12) Uani 1 1 d . . . . .
O2 O 0.8338(3) 0.50223(14) 0.71611(9) 0.0516(9) Uani 1 1 d . . . . .
O3 O 0.8362(4) 0.08013(17) 0.71441(11) 0.0649(11) Uani 1 1 d . . . . .
O4 O 0.9436(3) 0.13191(18) 0.51125(11) 0.0583(9) Uani 1 1 d . . . . .
N1 N 0.8155(4) 0.52082(16) 0.57696(11) 0.0433(9) Uani 1 1 d . . . . .
N2 N 0.8234(4) 0.51163(15) 0.64648(11) 0.0390(8) Uani 1 1 d . . . . .
N3 N 0.8712(4) 0.09867(17) 0.64690(12) 0.0472(10) Uani 1 1 d . . . . .
N4 N 0.9072(4) 0.11645(17) 0.57960(12) 0.0457(9) Uani 1 1 d . . . . .
C1 C 0.8172(5) 0.5560(2) 0.54486(14) 0.0508(13) Uani 1 1 d . . . . .
C2 C 0.8249(6) 0.6196(2) 0.54516(15) 0.0635(17) Uani 1 1 d . . . . .
H2 H 0.8208 0.6418 0.5211 0.076 Uiso 1 1 calc R . . . .
C3 C 0.8386(6) 0.6480(2) 0.58153(15) 0.0546(14) Uani 1 1 d . . . . .
H3 H 0.8461 0.6903 0.5827 0.066 Uiso 1 1 calc R . . . .
C4 C 0.8416(5) 0.61314(19) 0.61768(13) 0.0407(10) Uani 1 1 d . . . . .
C5 C 0.8554(5) 0.63753(19) 0.65688(13) 0.0427(11) Uani 1 1 d . . . . .
H5 H 0.8664 0.6793 0.6605 0.051 Uiso 1 1 calc R . . . .
C6 C 0.8528(5) 0.6004(2) 0.68919(13) 0.0436(11) Uani 1 1 d . . . . .
H6 H 0.8628 0.6156 0.7154 0.052 Uiso 1 1 calc R . . . .
C7 C 0.8346(4) 0.53770(19) 0.68219(13) 0.0409(10) Uani 1 1 d . . . . .
C8 C 0.8268(4) 0.54926(18) 0.61382(12) 0.0364(9) Uani 1 1 d . . . . .
C9 C 0.7650(5) 0.44817(19) 0.71672(13) 0.0425(11) Uani 1 1 d . . . . .
C10 C 0.8195(5) 0.3979(2) 0.73485(14) 0.0441(11) Uani 1 1 d . . . . .
H10 H 0.9007 0.3982 0.7420 0.053 Uiso 1 1 calc R . . . .
C11 C 0.7498(4) 0.3470(2) 0.74206(14) 0.0423(10) Uani 1 1 d . . . . .
C12 C 0.6287(4) 0.34669(19) 0.73061(13) 0.0380(9) Uani 1 1 d . . . . .
C13 C 0.5772(5) 0.3962(2) 0.71128(13) 0.0439(11) Uani 1 1 d . . . . .
H13 H 0.4970 0.3953 0.7029 0.053 Uiso 1 1 calc R . . . .
C14 C 0.6471(5) 0.4480(2) 0.70437(14) 0.0473(12) Uani 1 1 d . . . . .
H14 H 0.6135 0.4821 0.6915 0.057 Uiso 1 1 calc R . . . .
C15 C 0.7060(5) 0.29369(19) 0.80348(14) 0.0440(11) Uani 1 1 d . . . . .
C16 C 0.5860(4) 0.29187(18) 0.79218(13) 0.0387(10) Uani 1 1 d . . . . .
C17 C 0.5000(5) 0.2931(2) 0.82108(15) 0.0499(12) Uani 1 1 d . . . . .
H17 H 0.4191 0.2907 0.8137 0.060 Uiso 1 1 calc R . . . .
C18 C 0.5379(7) 0.2979(2) 0.86193(16) 0.0602(15) Uani 1 1 d . . . . .
H18 H 0.4812 0.2986 0.8819 0.072 Uiso 1 1 calc R . . . .
C19 C 0.6563(7) 0.3015(2) 0.87304(16) 0.0664(18) Uani 1 1 d . . . . .
H19 H 0.6791 0.3061 0.9003 0.080 Uiso 1 1 calc R . . . .
C20 C 0.7423(6) 0.2984(2) 0.84412(16) 0.0553(14) Uani 1 1 d . . . . .
H20 H 0.8231 0.2995 0.8517 0.066 Uiso 1 1 calc R . . . .
C21 C 0.7889(5) 0.2913(2) 0.76712(15) 0.0471(11) Uani 1 1 d . . . . .
H21 H 0.8740 0.2916 0.7751 0.057 Uiso 1 1 calc R . . . .
C22 C 0.7507(4) 0.2342(2) 0.74319(14) 0.0438(11) Uani 1 1 d . . . . .
C23 C 0.6281(4) 0.23383(19) 0.73194(13) 0.0393(10) Uani 1 1 d . . . . .
C24 C 0.5623(4) 0.28995(19) 0.74607(12) 0.0373(9) Uani 1 1 d . . . . .
H24 H 0.4770 0.2897 0.7382 0.045 Uiso 1 1 calc R . . . .
C25 C 0.5784(5) 0.1842(2) 0.71207(13) 0.0442(11) Uani 1 1 d . . . . .
H25 H 0.4982 0.1845 0.7037 0.053 Uiso 1 1 calc R . . . .
C26 C 0.6496(5) 0.1333(2) 0.70462(13) 0.0520(13) Uani 1 1 d . . . . .
H26 H 0.6169 0.0989 0.6919 0.062 Uiso 1 1 calc R . . . .
C27 C 0.7692(5) 0.1346(2) 0.71644(15) 0.0505(12) Uani 1 1 d . . . . .
C28 C 0.8216(5) 0.1838(2) 0.73528(15) 0.0501(12) Uani 1 1 d . . . . .
H28 H 0.9026 0.1836 0.7426 0.060 Uiso 1 1 calc R . . . .
C29 C 0.8788(5) 0.0621(2) 0.67835(16) 0.0540(13) Uani 1 1 d . . . . .
C30 C 0.9320(5) 0.0036(2) 0.67883(17) 0.0572(14) Uani 1 1 d . . . . .
H30 H 0.9316 -0.0208 0.7019 0.069 Uiso 1 1 calc R . . . .
C31 C 0.9836(5) -0.0158(2) 0.64482(18) 0.0591(14) Uani 1 1 d . . . . .
H31 H 1.0203 -0.0539 0.6442 0.071 Uiso 1 1 calc R . . . .
C32 C 0.9815(4) 0.0221(2) 0.61014(15) 0.0467(11) Uani 1 1 d . . . . .
C33 C 0.9208(4) 0.07826(19) 0.61230(14) 0.0403(10) Uani 1 1 d . . . . .
C34 C 1.0352(5) 0.0073(2) 0.57337(17) 0.0534(13) Uani 1 1 d . . . . .
H34 H 1.0766 -0.0293 0.5710 0.064 Uiso 1 1 calc R . . . .
C35 C 1.0267(5) 0.0458(2) 0.54187(16) 0.0522(12) Uani 1 1 d . . . . .
H35 H 1.0655 0.0379 0.5179 0.063 Uiso 1 1 calc R . . . .
C36 C 0.9567(5) 0.0991(2) 0.54624(15) 0.0469(11) Uani 1 1 d . . . . .
C37 C 0.8524(5) 0.1749(2) 0.50496(15) 0.0484(11) Uani 1 1 d . . . . .
C38 C 0.8834(5) 0.2257(2) 0.48237(15) 0.0490(12) Uani 1 1 d . . . . .
H38 H 0.9621 0.2322 0.4754 0.059 Uiso 1 1 calc R . . . .
C39 C 0.7946(5) 0.2660(2) 0.47063(14) 0.0449(11) Uani 1 1 d . . . . .
C40 C 0.6766(4) 0.2563(2) 0.48194(13) 0.0424(10) Uani 1 1 d . . . . .
C41 C 0.6482(5) 0.2059(2) 0.50444(14) 0.0456(11) Uani 1 1 d . . . . .
H41 H 0.5698 0.1995 0.5119 0.055 Uiso 1 1 calc R . . . .
C42 C 0.7365(5) 0.1646(2) 0.51588(14) 0.0470(11) Uani 1 1 d . . . . .
H42 H 0.7179 0.1301 0.5309 0.056 Uiso 1 1 calc R . . . .
C43 C 0.7239(6) 0.3176(2) 0.40904(14) 0.0551(14) Uani 1 1 d . . . . .
C44 C 0.7518(7) 0.3222(2) 0.36877(17) 0.0723(19) Uani 1 1 d . . . . .
H44 H 0.8300 0.3291 0.3614 0.087 Uiso 1 1 calc R . . . .
C45 C 0.6586(10) 0.3163(3) 0.33909(19) 0.094(3) Uani 1 1 d . . . . .
H45 H 0.6760 0.3183 0.3118 0.113 Uiso 1 1 calc R . . . .
C46 C 0.5442(9) 0.3079(3) 0.34976(19) 0.090(3) Uani 1 1 d . . . . .
H46 H 0.4839 0.3056 0.3297 0.109 Uiso 1 1 calc R . . . .
C47 C 0.5151(7) 0.3026(2) 0.39060(17) 0.0683(18) Uani 1 1 d . . . . .
H47 H 0.4366 0.2959 0.3978 0.082 Uiso 1 1 calc R . . . .
C48 C 0.6056(6) 0.3077(2) 0.41982(15) 0.0537(13) Uani 1 1 d . . . . .
C49 C 0.5922(5) 0.3059(2) 0.46600(14) 0.0483(12) Uani 1 1 d . . . . .
H49 H 0.5094 0.2992 0.4736 0.058 Uiso 1 1 calc R . . . .
C50 C 0.8116(5) 0.3234(2) 0.44542(15) 0.0495(12) Uani 1 1 d . . . . .
H50 H 0.8945 0.3302 0.4379 0.059 Uiso 1 1 calc R . . . .
C51 C 0.7597(5) 0.3758(2) 0.47053(14) 0.0463(11) Uani 1 1 d . . . . .
C52 C 0.6425(5) 0.3656(2) 0.48184(14) 0.0451(11) Uani 1 1 d . . . . .
C53 C 0.5837(5) 0.4091(2) 0.50371(15) 0.0511(12) Uani 1 1 d . . . . .
H53 H 0.5059 0.4023 0.5116 0.061 Uiso 1 1 calc R . . . .
C54 C 0.6425(6) 0.4636(2) 0.51385(15) 0.0571(14) Uani 1 1 d . . . . .
H54 H 0.6040 0.4933 0.5288 0.069 Uiso 1 1 calc R . . . .
C55 C 0.7566(6) 0.4732(2) 0.50183(14) 0.0538(14) Uani 1 1 d . . . . .
C56 C 0.8200(5) 0.4296(2) 0.48039(14) 0.0470(11) Uani 1 1 d . . . . .
H56 H 0.8985 0.4362 0.4731 0.056 Uiso 1 1 calc R . . . .
O5A O 1.1551(18) 0.3240(18) 0.5716(8) 0.123(8) Uani 0.44(4) 1 d D U P A 2
H5AA H 1.1644 0.3373 0.5947 0.185 Uiso 0.44(4) 1 calc GR . P A 2
C78A C 0.475(3) -0.0975(12) 0.6108(9) 0.086(9) Uani 0.271(12) 1 d . U P B 2
H78D H 0.4664 -0.0719 0.5872 0.129 Uiso 0.271(12) 1 calc GR . P B 2
H78E H 0.5001 -0.1376 0.6028 0.129 Uiso 0.271(12) 1 calc GR . P B 2
H78F H 0.5343 -0.0803 0.6293 0.129 Uiso 0.271(12) 1 calc GR . P B 2
C80A C 0.378(3) -0.1516(11) 0.6651(8) 0.081(8) Uani 0.271(12) 1 d . U P B 2
H80D H 0.4409 -0.1385 0.6838 0.122 Uiso 0.271(12) 1 calc GR . P B 2
H80E H 0.4008 -0.1895 0.6529 0.122 Uiso 0.271(12) 1 calc GR . P B 2
H80F H 0.3059 -0.1572 0.6794 0.122 Uiso 0.271(12) 1 calc GR . P B 2
C79A C 0.265(3) -0.1261(14) 0.6034(11) 0.089(9) Uani 0.271(12) 1 d . U P B 2
H79D H 0.1920 -0.1300 0.6173 0.134 Uiso 0.271(12) 1 calc GR . P B 2
H79E H 0.2896 -0.1655 0.5937 0.134 Uiso 0.271(12) 1 calc GR . P B 2
H79F H 0.2539 -0.0988 0.5808 0.134 Uiso 0.271(12) 1 calc GR . P B 2

loop_
_atom_site_aniso_label
_atom_site_aniso_U_11
_atom_site_aniso_U_22
_atom_site_aniso_U_33
_atom_site_aniso_U_23
_atom_site_aniso_U_13
_atom_site_aniso_U_12
Cl3 0.212(5) 0.085(2) 0.480(10) -0.045(4) -0.003(5) 0.010(2)
Cl4 0.0835(18) 0.119(2) 0.515(8) -0.140(4) 0.032(3) -0.0157(16)
C86 0.177(13) 0.091(8) 0.39(3) -0.020(12) 0.174(16) -0.007(8)
Cl1 0.141(3) 0.185(4) 0.295(6) 0.075(4) -0.026(3) -0.024(3)
Cl2 0.1111(19) 0.194(3) 0.1020(17) 0.0134(18) -0.0140(14) 0.0211(19)
C85 0.117(7) 0.133(8) 0.099(6) 0.022(6) 0.005(5) -0.011(6)
P2 0.0511(8) 0.0494(7) 0.0614(8) 0.0044(6) -0.0039(6) 0.0060(6)
F7 0.108(3) 0.055(2) 0.101(3) 0.004(2) 0.032(2) -0.004(2)
F8 0.063(2) 0.0562(19) 0.137(4) -0.009(2) -0.032(2) 0.0168(17)
F9 0.097(3) 0.115(3) 0.080(3) 0.036(2) -0.001(2) -0.025(3)
F10 0.078(3) 0.097(3) 0.087(3) -0.007(2) 0.002(2) 0.043(2)
F11 0.0550(19) 0.077(2) 0.071(2) -0.0076(18) -0.0114(16) 0.0042(16)
F12 0.096(3) 0.089(3) 0.090(3) -0.022(2) -0.020(2) -0.005(2)
P1 0.0532(8) 0.0518(7) 0.0412(7) 0.0096(6) -0.0044(5) -0.0043(6)
F1 0.087(3) 0.0596(19) 0.076(2) 0.0296(17) -0.0082(19) 0.0025(18)
F2 0.075(2) 0.067(2) 0.0497(17) 0.0146(15) 0.0068(15) 0.0007(16)
F3 0.070(2) 0.063(2) 0.073(2) -0.0077(17) 0.0009(17) -0.0131(17)
F4 0.082(3) 0.095(3) 0.068(2) 0.016(2) -0.0124(19) 0.031(2)
F5 0.068(2) 0.106(3) 0.0497(18) 0.0046(18) 0.0047(15) -0.020(2)
F6 0.073(2) 0.088(3) 0.079(2) -0.017(2) -0.0028(19) -0.025(2)
O5 0.121(10) 0.066(7) 0.091(7) 0.006(6) 0.016(6) 0.039(7)
N5 0.048(2) 0.0337(18) 0.048(2) -0.0037(16) -0.0021(18) -0.0033(16)
N6 0.052(2) 0.0364(18) 0.0340(19) 0.0066(15) -0.0065(16) -0.0033(17)
C57 0.118(7) 0.121(7) 0.067(5) 0.017(5) 0.030(4) 0.027(6)
C58 0.067(4) 0.066(4) 0.116(6) 0.031(4) 0.022(4) -0.001(3)
C59 0.046(3) 0.040(2) 0.091(4) -0.007(3) -0.002(3) -0.006(2)
C60 0.052(3) 0.040(2) 0.051(3) 0.004(2) -0.005(2) 0.008(2)
C61 0.045(3) 0.032(2) 0.045(2) 0.0075(18) 0.0016(19) 0.0017(18)
C62 0.052(3) 0.030(2) 0.035(2) 0.0005(17) -0.0046(19) 0.0020(18)
C63 0.044(3) 0.030(2) 0.067(3) 0.003(2) -0.012(2) 0.0001(19)
C64 0.044(3) 0.031(2) 0.072(3) 0.000(2) -0.004(2) 0.0069(19)
C65 0.050(3) 0.0303(19) 0.0277(19) 0.0042(16) -0.0016(17) -0.0009(18)
C66 0.055(3) 0.034(2) 0.033(2) -0.0006(18) 0.0027(19) 0.001(2)
C67 0.052(3) 0.033(2) 0.038(2) -0.0020(18) 0.0031(19) -0.0026(19)
C68 0.054(3) 0.039(2) 0.046(3) 0.004(2) -0.007(2) 0.001(2)
C69 0.053(3) 0.030(2) 0.049(3) 0.0032(19) -0.004(2) 0.0008(19)
C70 0.055(3) 0.042(2) 0.052(3) 0.009(2) -0.008(2) -0.011(2)
C71 0.042(3) 0.039(2) 0.047(3) 0.004(2) -0.002(2) -0.0038(19)
C72 0.049(3) 0.045(2) 0.046(3) -0.002(2) 0.002(2) -0.008(2)
C73 0.044(3) 0.037(2) 0.062(3) 0.003(2) 0.008(2) 0.004(2)
C74 0.063(3) 0.035(2) 0.065(3) 0.010(2) 0.007(3) 0.004(2)
C75 0.053(3) 0.036(2) 0.051(3) 0.004(2) 0.005(2) -0.002(2)
C76 0.055(3) 0.030(2) 0.050(3) 0.0007(19) 0.003(2) 0.002(2)
C77 0.057(3) 0.043(3) 0.077(4) -0.007(3) 0.007(3) 0.007(2)
C78 0.091(7) 0.069(5) 0.083(6) -0.034(5) 0.008(5) 0.015(5)
C79 0.080(6) 0.038(4) 0.112(8) -0.011(5) 0.012(6) 0.000(4)
C80 0.060(6) 0.088(7) 0.138(10) -0.040(7) -0.016(6) 0.033(5)
C81 0.078(4) 0.050(3) 0.051(3) 0.007(2) 0.008(3) 0.003(3)
C82 0.088(5) 0.106(5) 0.060(4) -0.008(4) 0.017(3) -0.034(4)
C83 0.079(5) 0.108(6) 0.057(4) -0.014(4) -0.006(3) -0.010(4)
C84 0.263(13) 0.073(5) 0.058(4) 0.021(4) 0.023(6) 0.040(6)
O1 0.134(4) 0.0380(18) 0.0305(17) -0.0055(14) 0.003(2) -0.022(2)
O2 0.084(3) 0.0364(16) 0.0336(16) 0.0091(13) -0.0098(16) -0.0121(16)
O3 0.098(3) 0.054(2) 0.044(2) 0.0151(17) 0.0146(19) 0.034(2)
O4 0.065(2) 0.064(2) 0.046(2) 0.0047(17) 0.0073(17) 0.0114(19)
N1 0.065(3) 0.0278(17) 0.037(2) -0.0012(15) 0.0017(18) -0.0038(17)
N2 0.054(2) 0.0276(16) 0.0349(19) 0.0007(14) -0.0062(16) -0.0025(16)
N3 0.066(3) 0.0338(19) 0.042(2) -0.0001(16) -0.0005(19) 0.0110(18)
N4 0.059(3) 0.039(2) 0.039(2) -0.0029(16) 0.0009(18) 0.0040(18)
C1 0.084(4) 0.034(2) 0.035(2) -0.0031(19) 0.000(2) -0.003(2)
C2 0.122(5) 0.034(2) 0.034(2) 0.006(2) 0.003(3) -0.012(3)
C3 0.097(4) 0.026(2) 0.041(3) 0.0050(19) 0.005(3) -0.009(2)
C4 0.064(3) 0.0265(19) 0.032(2) -0.0007(16) 0.001(2) -0.0016(19)
C5 0.067(3) 0.0254(19) 0.035(2) -0.0035(17) -0.001(2) -0.005(2)
C6 0.063(3) 0.035(2) 0.032(2) -0.0077(18) -0.005(2) -0.001(2)
C7 0.057(3) 0.032(2) 0.034(2) 0.0070(17) -0.0060(19) 0.0028(19)
C8 0.053(3) 0.0256(18) 0.031(2) 0.0003(16) -0.0003(18) -0.0028(17)
C9 0.068(3) 0.032(2) 0.028(2) 0.0039(17) 0.000(2) -0.006(2)
C10 0.048(3) 0.039(2) 0.045(3) 0.012(2) -0.003(2) -0.001(2)
C11 0.046(3) 0.037(2) 0.043(2) 0.0106(19) -0.003(2) 0.0020(19)
C12 0.051(3) 0.033(2) 0.030(2) 0.0067(17) 0.0026(18) 0.0042(19)
C13 0.054(3) 0.044(2) 0.033(2) 0.0043(19) -0.001(2) 0.011(2)
C14 0.070(3) 0.038(2) 0.033(2) 0.0055(19) -0.002(2) 0.013(2)
C15 0.061(3) 0.028(2) 0.042(2) 0.0079(18) -0.010(2) -0.006(2)
C16 0.056(3) 0.0277(19) 0.032(2) 0.0056(16) -0.0037(19) -0.0018(18)
C17 0.072(4) 0.038(2) 0.041(3) 0.005(2) 0.009(2) 0.008(2)
C18 0.103(5) 0.037(2) 0.041(3) 0.005(2) 0.012(3) 0.009(3)
C19 0.132(6) 0.032(2) 0.035(3) 0.001(2) -0.009(3) -0.003(3)
C20 0.087(4) 0.030(2) 0.047(3) 0.008(2) -0.024(3) -0.010(2)
C21 0.049(3) 0.040(2) 0.052(3) 0.016(2) -0.009(2) -0.001(2)
C22 0.052(3) 0.041(2) 0.038(2) 0.0147(19) 0.002(2) 0.004(2)
C23 0.052(3) 0.033(2) 0.032(2) 0.0090(17) 0.0004(18) 0.0045(19)
C24 0.046(3) 0.035(2) 0.031(2) 0.0036(17) -0.0043(18) 0.0031(18)
C25 0.060(3) 0.042(2) 0.029(2) 0.0033(18) -0.007(2) 0.006(2)
C26 0.090(4) 0.040(2) 0.026(2) -0.0001(18) -0.002(2) 0.006(3)
C27 0.069(3) 0.045(3) 0.038(2) 0.012(2) 0.008(2) 0.021(2)
C28 0.053(3) 0.049(3) 0.049(3) 0.019(2) 0.004(2) 0.010(2)
C29 0.070(4) 0.043(3) 0.049(3) 0.004(2) -0.001(2) 0.014(2)
C30 0.075(4) 0.046(3) 0.050(3) 0.012(2) 0.000(3) 0.020(3)
C31 0.071(4) 0.038(2) 0.068(4) -0.002(2) -0.003(3) 0.015(2)
C32 0.048(3) 0.040(2) 0.052(3) -0.006(2) -0.004(2) 0.008(2)
C33 0.043(3) 0.032(2) 0.046(2) -0.0040(18) -0.0019(19) 0.0071(18)
C34 0.053(3) 0.043(3) 0.064(3) -0.015(2) -0.005(2) 0.012(2)
C35 0.049(3) 0.057(3) 0.050(3) -0.014(2) -0.001(2) 0.006(2)
C36 0.049(3) 0.046(3) 0.045(3) -0.007(2) -0.002(2) -0.001(2)
C37 0.052(3) 0.051(3) 0.042(3) -0.005(2) 0.000(2) 0.005(2)
C38 0.057(3) 0.046(3) 0.044(3) -0.005(2) 0.004(2) -0.006(2)
C39 0.060(3) 0.038(2) 0.037(2) -0.0066(19) 0.009(2) -0.005(2)
C40 0.055(3) 0.041(2) 0.031(2) -0.0043(18) -0.0005(19) -0.003(2)
C41 0.051(3) 0.049(3) 0.036(2) -0.001(2) 0.001(2) -0.003(2)
C42 0.054(3) 0.049(3) 0.038(2) 0.002(2) 0.002(2) -0.003(2)
C43 0.101(5) 0.030(2) 0.034(2) -0.0067(19) 0.005(3) -0.011(2)
C44 0.133(6) 0.036(3) 0.048(3) -0.008(2) 0.018(3) -0.016(3)
C45 0.198(10) 0.049(3) 0.036(3) -0.004(3) -0.001(4) -0.037(5)
C46 0.167(8) 0.060(4) 0.042(3) 0.005(3) -0.031(4) -0.042(5)
C47 0.101(5) 0.050(3) 0.052(3) 0.004(2) -0.027(3) -0.024(3)
C48 0.085(4) 0.035(2) 0.041(3) -0.004(2) -0.012(3) -0.009(2)
C49 0.059(3) 0.046(3) 0.040(2) -0.002(2) -0.002(2) -0.010(2)
C50 0.064(3) 0.042(2) 0.043(3) -0.005(2) 0.007(2) -0.005(2)
C51 0.061(3) 0.040(2) 0.038(2) -0.0065(19) -0.005(2) -0.001(2)
C52 0.057(3) 0.040(2) 0.038(2) -0.0053(19) -0.009(2) 0.000(2)
C53 0.059(3) 0.049(3) 0.045(3) -0.003(2) -0.004(2) 0.004(2)
C54 0.088(4) 0.043(3) 0.040(3) -0.006(2) -0.008(3) 0.016(3)
C55 0.096(4) 0.038(2) 0.027(2) -0.0027(19) -0.007(2) -0.004(3)
C56 0.069(3) 0.037(2) 0.034(2) -0.0032(19) -0.004(2) -0.006(2)
O5A 0.149(13) 0.106(14) 0.115(11) 0.004(11) -0.001(10) 0.036(11)
C78A 0.088(15) 0.076(13) 0.096(16) 0.024(12) 0.037(12) 0.033(11)
C80A 0.097(16) 0.060(12) 0.087(14) 0.001(11) 0.022(12) 0.025(12)
C79A 0.086(15) 0.077(14) 0.105(17) -0.012(13) 0.009(13) 0.006(12)

_geom_special_details            
;
 All esds (except the esd in the dihedral angle between two l.s. planes)
 are estimated using the full covariance matrix.  The cell esds are taken
 into account individually in the estimation of esds in distances, angles
 and torsion angles; correlations between esds in cell parameters are only
 used when they are defined by crystal symmetry.  An approximate (isotropic)
 treatment of cell esds is used for estimating esds involving l.s. planes.
;
loop_
_geom_bond_atom_site_label_1
_geom_bond_atom_site_label_2
_geom_bond_distance
_geom_bond_site_symmetry_2
_geom_bond_publ_flag
Cl3 C86 1.783(18) . ?
Cl4 C86 1.675(15) . ?
Cl1 C85 1.712(10) . ?
Cl2 C85 1.685(10) . ?
P2 F7 1.590(4) . ?
P2 F8 1.599(4) . ?
P2 F9 1.579(4) . ?
P2 F10 1.581(4) . ?
P2 F11 1.607(4) . ?
P2 F12 1.580(4) . ?
P1 F1 1.590(3) . ?
P1 F2 1.605(3) . ?
P1 F3 1.590(3) . ?
P1 F4 1.587(4) . ?
P1 F5 1.583(4) . ?
P1 F6 1.592(4) . ?
O5 C57 1.408(8) . ?
N5 C59 1.500(6) . ?
N5 C60 1.352(6) . ?
N5 C64 1.340(6) . ?
N6 C67 1.340(6) . ?
N6 C68 1.349(6) . ?
N6 C70 1.505(6) . ?
C57 C58 1.495(11) . ?
C57 O5A 1.435(9) . ?
C58 C59 1.508(9) . ?
C60 C61 1.365(7) . ?
C61 C62 1.389(6) . ?
C62 C63 1.401(6) . ?
C62 C65 1.481(6) . ?
C63 C64 1.353(7) . ?
C65 C66 1.389(6) . ?
C65 C69 1.389(7) . ?
C66 C67 1.367(7) . ?
C68 C69 1.370(7) . ?
C70 C71 1.504(6) . ?
C71 C72 1.401(7) . ?
C71 C76 1.379(7) . ?
C72 C73 1.390(7) . ?
C73 C74 1.390(8) . ?
C73 C77 1.530(7) . ?
C74 C75 1.390(7) . ?
C75 C76 1.401(6) . ?
C75 C81 1.540(7) . ?
C77 C78 1.562(11) . ?
C77 C79 1.519(11) . ?
C77 C80 1.482(11) . ?
C77 C78A 1.50(3) . ?
C77 C80A 1.57(3) . ?
C77 C79A 1.46(3) . ?
C81 C82 1.515(9) . ?
C81 C83 1.517(9) . ?
C81 C84 1.535(9) . ?
O1 C1 1.368(6) . ?
O1 C55 1.403(6) . ?
O2 C7 1.362(5) . ?
O2 C9 1.413(5) . ?
O3 C27 1.412(6) . ?
O3 C29 1.355(6) . ?
O4 C36 1.362(6) . ?
O4 C37 1.399(6) . ?
N1 C1 1.310(6) . ?
N1 C8 1.367(5) . ?
N2 C7 1.310(6) . ?
N2 C8 1.357(5) . ?
N3 C29 1.310(6) . ?
N3 C33 1.361(6) . ?
N4 C33 1.368(6) . ?
N4 C36 1.305(6) . ?
C1 C2 1.394(6) . ?
C2 C3 1.354(7) . ?
C3 C4 1.414(6) . ?
C4 C5 1.402(6) . ?
C4 C8 1.413(5) . ?
C5 C6 1.341(6) . ?
C6 C7 1.405(6) . ?
C9 C10 1.385(6) . ?
C9 C14 1.367(7) . ?
C10 C11 1.385(6) . ?
C11 C12 1.395(6) . ?
C11 C21 1.528(6) . ?
C12 C13 1.373(6) . ?
C12 C24 1.543(6) . ?
C13 C14 1.401(7) . ?
C15 C16 1.381(7) . ?
C15 C20 1.390(7) . ?
C15 C21 1.542(7) . ?
C16 C17 1.379(7) . ?
C16 C24 1.534(6) . ?
C17 C18 1.401(7) . ?
C18 C19 1.364(9) . ?
C19 C20 1.381(9) . ?
C21 C22 1.530(7) . ?
C22 C23 1.409(7) . ?
C22 C28 1.389(7) . ?
C23 C24 1.514(6) . ?
C23 C25 1.377(6) . ?
C25 C26 1.397(7) . ?
C26 C27 1.380(8) . ?
C27 C28 1.365(8) . ?
C29 C30 1.413(7) . ?
C30 C31 1.347(8) . ?
C31 C32 1.412(7) . ?
C32 C33 1.408(6) . ?
C32 C34 1.410(7) . ?
C34 C35 1.339(8) . ?
C35 C36 1.415(7) . ?
C37 C38 1.389(7) . ?
C37 C42 1.377(7) . ?
C38 C39 1.375(7) . ?
C39 C40 1.401(7) . ?
C39 C50 1.522(7) . ?
C40 C41 1.373(6) . ?
C40 C49 1.521(7) . ?
C41 C42 1.382(7) . ?
C43 C44 1.378(7) . ?
C43 C48 1.399(8) . ?
C43 C50 1.528(7) . ?
C44 C45 1.410(11) . ?
C45 C46 1.352(12) . ?
C46 C47 1.401(9) . ?
C47 C48 1.377(7) . ?
C48 C49 1.535(7) . ?
C49 C52 1.510(6) . ?
C50 C51 1.541(7) . ?
C51 C52 1.394(7) . ?
C51 C56 1.389(6) . ?
C52 C53 1.376(7) . ?
C53 C54 1.397(7) . ?
C54 C55 1.367(8) . ?
C55 C56 1.397(7) . ?

loop_
_geom_angle_atom_site_label_1
_geom_angle_atom_site_label_2
_geom_angle_atom_site_label_3
_geom_angle
_geom_angle_site_symmetry_1
_geom_angle_site_symmetry_3
_geom_angle_publ_flag
Cl4 C86 Cl3 115.5(8) . . ?
Cl2 C85 Cl1 110.8(6) . . ?
F7 P2 F8 88.4(2) . . ?
F7 P2 F11 89.6(2) . . ?
F8 P2 F11 88.1(2) . . ?
F9 P2 F7 179.0(3) . . ?
F9 P2 F8 91.3(3) . . ?
F9 P2 F10 90.1(3) . . ?
F9 P2 F11 89.5(2) . . ?
F9 P2 F12 91.7(3) . . ?
F10 P2 F7 90.1(2) . . ?
F10 P2 F8 177.3(2) . . ?
F10 P2 F11 89.6(2) . . ?
F12 P2 F7 89.3(2) . . ?
F12 P2 F8 91.0(2) . . ?
F12 P2 F10 91.3(2) . . ?
F12 P2 F11 178.5(2) . . ?
F1 P1 F2 88.90(19) . . ?
F1 P1 F3 89.2(2) . . ?
F1 P1 F6 90.8(2) . . ?
F3 P1 F2 90.14(19) . . ?
F3 P1 F6 179.5(2) . . ?
F4 P1 F1 178.9(2) . . ?
F4 P1 F2 90.0(2) . . ?
F4 P1 F3 90.7(2) . . ?
F4 P1 F6 89.3(2) . . ?
F5 P1 F1 91.0(2) . . ?
F5 P1 F2 179.7(2) . . ?
F5 P1 F3 90.2(2) . . ?
F5 P1 F4 90.2(2) . . ?
F5 P1 F6 90.4(2) . . ?
F6 P1 F2 89.3(2) . . ?
C60 N5 C59 120.2(4) . . ?
C64 N5 C59 118.6(4) . . ?
C64 N5 C60 121.0(4) . . ?
C67 N6 C68 120.1(4) . . ?
C67 N6 C70 119.6(4) . . ?
C68 N6 C70 120.3(4) . . ?
O5 C57 C58 111.5(9) . . ?
O5A C57 C58 98.7(13) . . ?
C57 C58 C59 114.2(5) . . ?
N5 C59 C58 109.9(5) . . ?
N5 C60 C61 120.6(4) . . ?
C60 C61 C62 120.0(4) . . ?
C61 C62 C63 117.3(4) . . ?
C61 C62 C65 121.0(4) . . ?
C63 C62 C65 121.7(4) . . ?
C64 C63 C62 121.1(4) . . ?
N5 C64 C63 120.0(4) . . ?
C66 C65 C62 120.3(4) . . ?
C69 C65 C62 121.8(4) . . ?
C69 C65 C66 117.9(4) . . ?
C67 C66 C65 119.7(5) . . ?
N6 C67 C66 121.4(4) . . ?
N6 C68 C69 120.5(5) . . ?
C68 C69 C65 120.3(4) . . ?
C71 C70 N6 111.2(4) . . ?
C72 C71 C70 119.8(4) . . ?
C76 C71 C70 120.2(4) . . ?
C76 C71 C72 120.0(4) . . ?
C73 C72 C71 121.0(5) . . ?
C72 C73 C74 117.2(4) . . ?
C72 C73 C77 121.9(5) . . ?
C74 C73 C77 120.8(5) . . ?
C75 C74 C73 123.6(5) . . ?
C74 C75 C76 117.4(5) . . ?
C74 C75 C81 122.9(4) . . ?
C76 C75 C81 119.7(4) . . ?
C71 C76 C75 120.8(4) . . ?
C73 C77 C78 111.8(5) . . ?
C73 C77 C80A 111.8(10) . . ?
C79 C77 C73 108.3(5) . . ?
C79 C77 C78 105.3(7) . . ?
C80 C77 C73 111.3(6) . . ?
C80 C77 C78 109.2(7) . . ?
C80 C77 C79 110.7(8) . . ?
C78A C77 C73 110.3(12) . . ?
C78A C77 C80A 104.8(16) . . ?
C79A C77 C73 112.8(12) . . ?
C79A C77 C78A 110.8(19) . . ?
C79A C77 C80A 106.0(19) . . ?
C82 C81 C75 110.0(5) . . ?
C82 C81 C83 108.5(5) . . ?
C82 C81 C84 109.6(7) . . ?
C83 C81 C75 108.7(5) . . ?
C83 C81 C84 108.6(6) . . ?
C84 C81 C75 111.4(5) . . ?
C1 O1 C55 118.9(4) . . ?
C7 O2 C9 120.6(3) . . ?
C29 O3 C27 119.5(4) . . ?
C36 O4 C37 122.5(4) . . ?
C1 N1 C8 116.5(4) . . ?
C7 N2 C8 116.3(3) . . ?
C29 N3 C33 116.4(4) . . ?
C36 N4 C33 116.5(4) . . ?
O1 C1 C2 115.1(4) . . ?
N1 C1 O1 119.1(4) . . ?
N1 C1 C2 125.8(4) . . ?
C3 C2 C1 118.0(5) . . ?
C2 C3 C4 119.8(4) . . ?
C5 C4 C3 124.7(4) . . ?
C5 C4 C8 118.0(4) . . ?
C8 C4 C3 117.3(4) . . ?
C6 C5 C4 119.7(4) . . ?
C5 C6 C7 118.0(4) . . ?
O2 C7 C6 115.3(4) . . ?
N2 C7 O2 119.1(4) . . ?
N2 C7 C6 125.6(4) . . ?
N1 C8 C4 122.5(4) . . ?
N2 C8 N1 115.1(3) . . ?
N2 C8 C4 122.4(4) . . ?
C10 C9 O2 116.1(4) . . ?
C14 C9 O2 121.3(4) . . ?
C14 C9 C10 122.2(4) . . ?
C9 C10 C11 118.1(4) . . ?
C10 C11 C12 120.3(4) . . ?
C10 C11 C21 125.6(4) . . ?
C12 C11 C21 113.5(4) . . ?
C11 C12 C24 112.9(4) . . ?
C13 C12 C11 120.6(4) . . ?
C13 C12 C24 126.1(4) . . ?
C12 C13 C14 119.2(5) . . ?
C9 C14 C13 119.4(4) . . ?
C16 C15 C20 120.7(5) . . ?
C16 C15 C21 113.3(4) . . ?
C20 C15 C21 126.0(5) . . ?
C15 C16 C24 113.6(4) . . ?
C17 C16 C15 120.6(4) . . ?
C17 C16 C24 125.8(4) . . ?
C16 C17 C18 118.1(5) . . ?
C19 C18 C17 121.3(6) . . ?
C18 C19 C20 120.4(5) . . ?
C19 C20 C15 118.8(6) . . ?
C11 C21 C15 103.0(4) . . ?
C11 C21 C22 107.7(4) . . ?
C22 C21 C15 105.3(4) . . ?
C23 C22 C21 113.0(4) . . ?
C28 C22 C21 126.5(5) . . ?
C28 C22 C23 120.2(5) . . ?
C22 C23 C24 113.2(4) . . ?
C25 C23 C22 120.2(4) . . ?
C25 C23 C24 126.5(4) . . ?
C16 C24 C12 103.7(3) . . ?
C23 C24 C12 107.8(4) . . ?
C23 C24 C16 105.0(3) . . ?
C23 C25 C26 119.3(5) . . ?
C27 C26 C25 119.1(5) . . ?
C26 C27 O3 118.7(5) . . ?
C28 C27 O3 117.9(5) . . ?
C28 C27 C26 122.8(5) . . ?
C27 C28 C22 118.2(5) . . ?
O3 C29 C30 114.6(4) . . ?
N3 C29 O3 120.0(4) . . ?
N3 C29 C30 125.3(5) . . ?
C31 C30 C29 118.0(5) . . ?
C30 C31 C32 119.6(5) . . ?
C33 C32 C31 117.8(5) . . ?
C33 C32 C34 117.8(5) . . ?
C34 C32 C31 124.4(5) . . ?
N3 C33 N4 115.0(4) . . ?
N3 C33 C32 122.7(4) . . ?
N4 C33 C32 122.3(4) . . ?
C35 C34 C32 120.0(5) . . ?
C34 C35 C36 117.7(5) . . ?
O4 C36 C35 113.1(4) . . ?
N4 C36 O4 121.5(4) . . ?
N4 C36 C35 125.4(5) . . ?
C38 C37 O4 115.1(5) . . ?
C42 C37 O4 122.7(5) . . ?
C42 C37 C38 121.8(5) . . ?
C39 C38 C37 118.2(5) . . ?
C38 C39 C40 120.4(4) . . ?
C38 C39 C50 125.5(5) . . ?
C40 C39 C50 114.2(4) . . ?
C39 C40 C49 112.2(4) . . ?
C41 C40 C39 120.3(5) . . ?
C41 C40 C49 127.4(5) . . ?
C40 C41 C42 119.7(5) . . ?
C37 C42 C41 119.6(5) . . ?
C44 C43 C48 120.3(6) . . ?
C44 C43 C50 126.0(6) . . ?
C48 C43 C50 113.6(4) . . ?
C43 C44 C45 118.3(7) . . ?
C46 C45 C44 121.1(6) . . ?
C45 C46 C47 121.0(7) . . ?
C48 C47 C46 118.4(7) . . ?
C43 C48 C49 112.5(4) . . ?
C47 C48 C43 120.9(5) . . ?
C47 C48 C49 126.5(6) . . ?
C40 C49 C48 106.2(4) . . ?
C52 C49 C40 106.2(4) . . ?
C52 C49 C48 105.8(4) . . ?
C39 C50 C43 105.7(4) . . ?
C39 C50 C51 105.3(4) . . ?
C43 C50 C51 103.9(4) . . ?
C52 C51 C50 113.6(4) . . ?
C56 C51 C50 124.6(5) . . ?
C56 C51 C52 121.8(5) . . ?
C51 C52 C49 112.9(4) . . ?
C53 C52 C49 126.9(5) . . ?
C53 C52 C51 120.1(5) . . ?
C52 C53 C54 119.1(5) . . ?
C55 C54 C53 119.9(5) . . ?
C54 C55 O1 121.6(5) . . ?
C54 C55 C56 122.6(5) . . ?
C56 C55 O1 115.6(5) . . ?
C51 C56 C55 116.5(5) . . ?

loop_
_geom_torsion_atom_site_label_1
_geom_torsion_atom_site_label_2
_geom_torsion_atom_site_label_3
_geom_torsion_atom_site_label_4
_geom_torsion
_geom_torsion_site_symmetry_1
_geom_torsion_site_symmetry_2
_geom_torsion_site_symmetry_3
_geom_torsion_site_symmetry_4
_geom_torsion_publ_flag
O5 C57 C58 C59 -48.8(15) . . . . ?
N5 C60 C61 C62 -0.4(7) . . . . ?
N6 C68 C69 C65 -0.7(7) . . . . ?
N6 C70 C71 C72 -98.2(5) . . . . ?
N6 C70 C71 C76 82.6(6) . . . . ?
C57 C58 C59 N5 -57.6(7) . . . . ?
C59 N5 C60 C61 -174.6(5) . . . . ?
C59 N5 C64 C63 174.5(5) . . . . ?
C60 N5 C59 C58 104.1(6) . . . . ?
C60 N5 C64 C63 -1.6(8) . . . . ?
C60 C61 C62 C63 -0.5(7) . . . . ?
C60 C61 C62 C65 -178.6(4) . . . . ?
C61 C62 C63 C64 0.4(8) . . . . ?
C61 C62 C65 C66 -30.7(6) . . . . ?
C61 C62 C65 C69 147.4(5) . . . . ?
C62 C63 C64 N5 0.7(8) . . . . ?
C62 C65 C66 C67 177.2(4) . . . . ?
C62 C65 C69 C68 -176.4(4) . . . . ?
C63 C62 C65 C66 151.2(5) . . . . ?
C63 C62 C65 C69 -30.6(7) . . . . ?
C64 N5 C59 C58 -72.0(6) . . . . ?
C64 N5 C60 C61 1.4(7) . . . . ?
C65 C62 C63 C64 178.5(5) . . . . ?
C65 C66 C67 N6 -0.9(7) . . . . ?
C66 C65 C69 C68 1.8(6) . . . . ?
C67 N6 C68 C69 -1.2(7) . . . . ?
C67 N6 C70 C71 52.0(6) . . . . ?
C68 N6 C67 C66 2.0(6) . . . . ?
C68 N6 C70 C71 -127.9(5) . . . . ?
C69 C65 C66 C67 -1.0(6) . . . . ?
C70 N6 C67 C66 -177.8(4) . . . . ?
C70 N6 C68 C69 178.6(4) . . . . ?
C70 C71 C72 C73 -178.8(4) . . . . ?
C70 C71 C76 C75 179.8(4) . . . . ?
C71 C72 C73 C74 -0.9(7) . . . . ?
C71 C72 C73 C77 178.8(5) . . . . ?
C72 C71 C76 C75 0.5(7) . . . . ?
C72 C73 C74 C75 0.4(8) . . . . ?
C72 C73 C77 C78 4.5(8) . . . . ?
C72 C73 C77 C79 -111.1(7) . . . . ?
C72 C73 C77 C80 126.9(8) . . . . ?
C72 C73 C77 C78A 62.1(15) . . . . ?
C72 C73 C77 C80A 178.3(15) . . . . ?
C72 C73 C77 C79A -62.4(17) . . . . ?
C73 C74 C75 C76 0.5(8) . . . . ?
C73 C74 C75 C81 -179.7(5) . . . . ?
C74 C73 C77 C78 -175.9(6) . . . . ?
C74 C73 C77 C79 68.5(8) . . . . ?
C74 C73 C77 C80 -53.4(9) . . . . ?
C74 C73 C77 C78A -118.3(14) . . . . ?
C74 C73 C77 C80A -2.0(16) . . . . ?
C74 C73 C77 C79A 117.3(17) . . . . ?
C74 C75 C76 C71 -0.9(8) . . . . ?
C74 C75 C81 C82 -119.0(6) . . . . ?
C74 C75 C81 C83 122.3(6) . . . . ?
C74 C75 C81 C84 2.8(9) . . . . ?
C76 C71 C72 C73 0.5(7) . . . . ?
C76 C75 C81 C82 60.8(7) . . . . ?
C76 C75 C81 C83 -57.8(7) . . . . ?
C76 C75 C81 C84 -177.4(7) . . . . ?
C77 C73 C74 C75 -179.2(5) . . . . ?
C81 C75 C76 C71 179.3(5) . . . . ?
O1 C1 C2 C3 -174.9(6) . . . . ?
O1 C55 C56 C51 -172.5(4) . . . . ?
O2 C9 C10 C11 169.8(4) . . . . ?
O2 C9 C14 C13 -170.1(4) . . . . ?
O3 C27 C28 C22 -169.9(4) . . . . ?
O3 C29 C30 C31 -175.6(6) . . . . ?
O4 C37 C38 C39 171.9(4) . . . . ?
O4 C37 C42 C41 -172.3(4) . . . . ?
N1 C1 C2 C3 3.9(10) . . . . ?
N3 C29 C30 C31 2.6(9) . . . . ?
C1 O1 C55 C54 52.6(7) . . . . ?
C1 O1 C55 C56 -132.9(5) . . . . ?
C1 N1 C8 N2 179.3(5) . . . . ?
C1 N1 C8 C4 -1.1(7) . . . . ?
C1 C2 C3 C4 -1.6(10) . . . . ?
C2 C3 C4 C5 179.9(6) . . . . ?
C2 C3 C4 C8 -1.5(9) . . . . ?
C3 C4 C5 C6 177.7(5) . . . . ?
C3 C4 C8 N1 3.0(8) . . . . ?
C3 C4 C8 N2 -177.4(5) . . . . ?
C4 C5 C6 C7 -0.8(8) . . . . ?
C5 C4 C8 N1 -178.4(5) . . . . ?
C5 C4 C8 N2 1.3(7) . . . . ?
C5 C6 C7 O2 179.5(5) . . . . ?
C5 C6 C7 N2 2.3(8) . . . . ?
C7 O2 C9 C10 137.4(5) . . . . ?
C7 O2 C9 C14 -50.0(6) . . . . ?
C7 N2 C8 N1 179.7(4) . . . . ?
C7 N2 C8 C4 0.0(7) . . . . ?
C8 N1 C1 O1 176.2(5) . . . . ?
C8 N1 C1 C2 -2.5(9) . . . . ?
C8 N2 C7 O2 -178.9(4) . . . . ?
C8 N2 C7 C6 -1.8(7) . . . . ?
C8 C4 C5 C6 -0.8(8) . . . . ?
C9 O2 C7 N2 -32.6(7) . . . . ?
C9 O2 C7 C6 150.1(5) . . . . ?
C9 C10 C11 C12 1.0(7) . . . . ?
C9 C10 C11 C21 -170.4(5) . . . . ?
C10 C9 C14 C13 2.1(7) . . . . ?
C10 C11 C12 C13 1.4(7) . . . . ?
C10 C11 C12 C24 -172.4(4) . . . . ?
C10 C11 C21 C15 114.9(5) . . . . ?
C10 C11 C21 C22 -134.2(5) . . . . ?
C11 C12 C13 C14 -2.1(7) . . . . ?
C11 C12 C24 C16 56.6(5) . . . . ?
C11 C12 C24 C23 -54.3(5) . . . . ?
C11 C21 C22 C23 -54.1(5) . . . . ?
C11 C21 C22 C28 131.3(5) . . . . ?
C12 C11 C21 C15 -57.1(5) . . . . ?
C12 C11 C21 C22 53.9(5) . . . . ?
C12 C13 C14 C9 0.5(7) . . . . ?
C13 C12 C24 C16 -116.7(5) . . . . ?
C13 C12 C24 C23 132.3(5) . . . . ?
C14 C9 C10 C11 -2.8(7) . . . . ?
C15 C16 C17 C18 1.8(7) . . . . ?
C15 C16 C24 C12 -55.6(5) . . . . ?
C15 C16 C24 C23 57.5(5) . . . . ?
C15 C21 C22 C23 55.2(5) . . . . ?
C15 C21 C22 C28 -119.3(5) . . . . ?
C16 C15 C20 C19 -0.3(7) . . . . ?
C16 C15 C21 C11 58.5(5) . . . . ?
C16 C15 C21 C22 -54.2(5) . . . . ?
C16 C17 C18 C19 0.2(7) . . . . ?
C17 C16 C24 C12 123.1(5) . . . . ?
C17 C16 C24 C23 -123.8(5) . . . . ?
C17 C18 C19 C20 -2.2(8) . . . . ?
C18 C19 C20 C15 2.2(7) . . . . ?
C20 C15 C16 C17 -1.7(6) . . . . ?
C20 C15 C16 C24 177.0(4) . . . . ?
C20 C15 C21 C11 -120.3(5) . . . . ?
C20 C15 C21 C22 127.0(5) . . . . ?
C21 C11 C12 C13 173.8(4) . . . . ?
C21 C11 C12 C24 0.1(6) . . . . ?
C21 C15 C16 C17 179.4(4) . . . . ?
C21 C15 C16 C24 -1.9(5) . . . . ?
C21 C15 C20 C19 178.4(4) . . . . ?
C21 C22 C23 C24 0.1(5) . . . . ?
C21 C22 C23 C25 -176.6(4) . . . . ?
C21 C22 C28 C27 174.3(4) . . . . ?
C22 C23 C24 C12 54.0(5) . . . . ?
C22 C23 C24 C16 -56.1(5) . . . . ?
C22 C23 C25 C26 2.5(7) . . . . ?
C23 C22 C28 C27 0.1(7) . . . . ?
C23 C25 C26 C27 -1.7(7) . . . . ?
C24 C12 C13 C14 170.7(4) . . . . ?
C24 C16 C17 C18 -176.8(4) . . . . ?
C24 C23 C25 C26 -173.7(4) . . . . ?
C25 C23 C24 C12 -129.6(5) . . . . ?
C25 C23 C24 C16 120.3(5) . . . . ?
C25 C26 C27 O3 170.6(4) . . . . ?
C25 C26 C27 C28 0.1(7) . . . . ?
C26 C27 C28 C22 0.7(7) . . . . ?
C27 O3 C29 N3 8.8(8) . . . . ?
C27 O3 C29 C30 -172.8(5) . . . . ?
C28 C22 C23 C24 175.0(4) . . . . ?
C28 C22 C23 C25 -1.7(7) . . . . ?
C29 O3 C27 C26 80.8(6) . . . . ?
C29 O3 C27 C28 -108.2(6) . . . . ?
C29 N3 C33 N4 177.5(5) . . . . ?
C29 N3 C33 C32 -2.4(7) . . . . ?
C29 C30 C31 C32 -0.8(9) . . . . ?
C30 C31 C32 C33 -2.3(8) . . . . ?
C30 C31 C32 C34 178.2(5) . . . . ?
C31 C32 C33 N3 4.1(7) . . . . ?
C31 C32 C33 N4 -175.8(5) . . . . ?
C31 C32 C34 C35 178.9(5) . . . . ?
C32 C34 C35 C36 -3.8(8) . . . . ?
C33 N3 C29 O3 177.1(5) . . . . ?
C33 N3 C29 C30 -1.0(8) . . . . ?
C33 N4 C36 O4 176.5(4) . . . . ?
C33 N4 C36 C35 -2.8(7) . . . . ?
C33 C32 C34 C35 -0.6(8) . . . . ?
C34 C32 C33 N3 -176.4(5) . . . . ?
C34 C32 C33 N4 3.7(7) . . . . ?
C34 C35 C36 O4 -173.5(5) . . . . ?
C34 C35 C36 N4 5.8(8) . . . . ?
C36 O4 C37 C38 145.2(5) . . . . ?
C36 O4 C37 C42 -42.5(7) . . . . ?
C36 N4 C33 N3 178.1(4) . . . . ?
C36 N4 C33 C32 -2.0(7) . . . . ?
C37 O4 C36 N4 -18.6(7) . . . . ?
C37 O4 C36 C35 160.8(5) . . . . ?
C37 C38 C39 C40 1.1(7) . . . . ?
C37 C38 C39 C50 -179.2(4) . . . . ?
C38 C37 C42 C41 -0.5(7) . . . . ?
C38 C39 C40 C41 -0.8(7) . . . . ?
C38 C39 C40 C49 180.0(4) . . . . ?
C38 C39 C50 C43 124.9(5) . . . . ?
C38 C39 C50 C51 -125.5(5) . . . . ?
C39 C40 C41 C42 -0.1(7) . . . . ?
C39 C40 C49 C48 55.7(5) . . . . ?
C39 C40 C49 C52 -56.5(5) . . . . ?
C39 C50 C51 C52 -53.8(5) . . . . ?
C39 C50 C51 C56 128.2(5) . . . . ?
C40 C39 C50 C43 -55.3(5) . . . . ?
C40 C39 C50 C51 54.2(5) . . . . ?
C40 C41 C42 C37 0.7(7) . . . . ?
C40 C49 C52 C51 57.1(5) . . . . ?
C40 C49 C52 C53 -125.7(5) . . . . ?
C41 C40 C49 C48 -123.4(5) . . . . ?
C41 C40 C49 C52 124.4(5) . . . . ?
C42 C37 C38 C39 -0.4(7) . . . . ?
C43 C44 C45 C46 1.7(9) . . . . ?
C43 C48 C49 C40 -56.4(5) . . . . ?
C43 C48 C49 C52 56.2(6) . . . . ?
C43 C50 C51 C52 57.0(5) . . . . ?
C43 C50 C51 C56 -121.0(5) . . . . ?
C44 C43 C48 C47 -0.2(8) . . . . ?
C44 C43 C48 C49 -178.2(4) . . . . ?
C44 C43 C50 C39 -126.7(5) . . . . ?
C44 C43 C50 C51 122.7(5) . . . . ?
C44 C45 C46 C47 -2.2(10) . . . . ?
C45 C46 C47 C48 1.5(10) . . . . ?
C46 C47 C48 C43 -0.3(8) . . . . ?
C46 C47 C48 C49 177.4(5) . . . . ?
C47 C48 C49 C40 125.7(5) . . . . ?
C47 C48 C49 C52 -121.7(6) . . . . ?
C48 C43 C44 C45 -0.4(8) . . . . ?
C48 C43 C50 C39 54.5(5) . . . . ?
C48 C43 C50 C51 -56.1(5) . . . . ?
C48 C49 C52 C51 -55.6(5) . . . . ?
C48 C49 C52 C53 121.7(5) . . . . ?
C49 C40 C41 C42 178.9(4) . . . . ?
C49 C52 C53 C54 -176.2(5) . . . . ?
C50 C39 C40 C41 179.4(4) . . . . ?
C50 C39 C40 C49 0.2(5) . . . . ?
C50 C43 C44 C45 -179.2(5) . . . . ?
C50 C43 C48 C47 178.7(5) . . . . ?
C50 C43 C48 C49 0.7(6) . . . . ?
C50 C51 C52 C49 -1.3(6) . . . . ?
C50 C51 C52 C53 -178.8(4) . . . . ?
C50 C51 C56 C55 177.2(4) . . . . ?
C51 C52 C53 C54 0.9(7) . . . . ?
C52 C51 C56 C55 -0.7(7) . . . . ?
C52 C53 C54 C55 0.4(7) . . . . ?
C53 C54 C55 O1 172.3(4) . . . . ?
C53 C54 C55 C56 -1.8(8) . . . . ?
C54 C55 C56 C51 1.9(7) . . . . ?
C55 O1 C1 N1 28.0(8) . . . . ?
C55 O1 C1 C2 -153.1(6) . . . . ?
C56 C51 C52 C49 176.8(4) . . . . ?
C56 C51 C52 C53 -0.7(7) . . . . ?
O5A C57 C58 C59 -80.1(18) . . . . ?

_shelx_res_file                  
;
TITL mx2839 in P2(1)/n
CELL 0.71073 11.1928 21.8929 32.9608 90 92.044 90
ZERR 4 0.0019 0.0038 0.0059 0 0.003 0
LATT 1
SYMM 0.5-X,0.5+Y,0.5-Z

SFAC C H Cl F N O P
UNIT 344 296 16 48 24 20 8
DFIX 1.43 0.01 O5A C57 O5 C57
SIMU 0.02 0.04 1.7 O5 O5A
ISOR 0.01 0.02 O5A O5
ISOR 0.01 0.02 C78 C79A C79 C80A C80 C78A

L.S. 4
PLAN  20
BOND
fmap 2
MORE -1
ACTA 52
CONF
OMIT 0 0 2
OMIT -1 2 6
OMIT 0 1 1
OMIT -2 1 1
OMIT 2 3 1
REM <HKL>D:/D/SXRD/mx(2801-2900)/mx2839/mx2839.hkl</HKL>

WGHT    0.112600   13.690901
FVAR       1.02580   0.56107   0.72855
CL3   3    0.322619   -0.003155    0.493068    11.00000    0.21237    0.08477 =
         0.48022   -0.04451   -0.00314    0.01017
CL4   3    0.342513   -0.009191    0.404911    11.00000    0.08347    0.11858 =
         0.51541   -0.13958    0.03177   -0.01573
C86   1    0.310597    0.034096    0.444991    11.00000    0.17676    0.09111 =
         0.39293   -0.01985    0.17430   -0.00722
AFIX  23
H86A  2    0.229653    0.049381    0.441107    11.00000   -1.20000
H86B  2    0.363786    0.069090    0.445615    11.00000   -1.20000
AFIX   0

CL1   3    0.651437    0.556571    0.395488    11.00000    0.14114    0.18471 =
         0.29512    0.07480   -0.02605   -0.02447
CL2   3    0.463649    0.472530    0.388454    11.00000    0.11115    0.19432 =
         0.10203    0.01336   -0.01403    0.02108
C85   1    0.612329    0.480990    0.396263    11.00000    0.11675    0.13340 =
         0.09858    0.02220    0.00480   -0.01059
AFIX  23
H85A  2    0.653875    0.459290    0.375329    11.00000   -1.20000
H85B  2    0.636419    0.463416    0.422303    11.00000   -1.20000
AFIX   0

P2    7    0.175053    0.272490    0.716148    11.00000    0.05111    0.04939 =
         0.06136    0.00437   -0.00394    0.00603
F7    4    0.240328    0.315648    0.685073    11.00000    0.10844    0.05485 =
         0.10120    0.00422    0.03173   -0.00432
F8    4    0.287789    0.227693    0.715301    11.00000    0.06307    0.05620 =
         0.13715   -0.00891   -0.03244    0.01685
F9    4    0.109787    0.228847    0.746405    11.00000    0.09731    0.11503 =
         0.07981    0.03593   -0.00149   -0.02475
F10   4    0.062840    0.316423    0.714744    11.00000    0.07783    0.09696 =
         0.08679   -0.00733    0.00218    0.04297
F11   4    0.117154    0.234635    0.678593    11.00000    0.05498    0.07734 =
         0.07131   -0.00761   -0.01142    0.00421
F12   4    0.235026    0.309915    0.752456    11.00000    0.09552    0.08872 =
         0.08997   -0.02223   -0.02010   -0.00499
P1    7    0.728214    0.803552    0.500210    11.00000    0.05323    0.05184 =
         0.04122    0.00962   -0.00444   -0.00427
F1    4    0.814759    0.753559    0.520252    11.00000    0.08660    0.05962 =
         0.07615    0.02958   -0.00815    0.00254
F2    4    0.812998    0.806014    0.461972    11.00000    0.07454    0.06715 =
         0.04969    0.01462    0.00685    0.00068
F3    4    0.806248    0.855418    0.522138    11.00000    0.07041    0.06276 =
         0.07310   -0.00770    0.00092   -0.01315
F4    4    0.643609    0.853596    0.479487    11.00000    0.08240    0.09517 =
         0.06810    0.01569   -0.01236    0.03120
F5    4    0.644365    0.800747    0.537845    11.00000    0.06840    0.10557 =
         0.04966    0.00462    0.00474   -0.01979
F6    4    0.650945    0.751627    0.477912    11.00000    0.07348    0.08848 =
         0.07913   -0.01677   -0.00284   -0.02505
PART 1
O5    6    1.111673    0.296881    0.578043    21.00000    0.12107    0.06559 =
         0.09099    0.00639    0.01627    0.03859
AFIX 147
H5A   2    1.099283    0.262084    0.569705    21.00000   -1.50000
AFIX   0
PART 0
N5    5    0.869569    0.345604    0.623606    11.00000    0.04827    0.03365 =
         0.04842   -0.00370   -0.00207   -0.00327
N6    5    0.358459    0.162714    0.614189    11.00000    0.05211    0.03640 =
         0.03399    0.00659   -0.00648   -0.00329
C57   1    1.036503    0.337997    0.556416    11.00000    0.11764    0.12143 =
         0.06707    0.01739    0.02985    0.02691
PART 1
AFIX  23
H57A  2    0.960319    0.318442    0.550115    21.00000   -1.20000
H57B  2    1.072420    0.348562    0.531000    21.00000   -1.20000
AFIX  23
PART 0
PART 2
H57C  2    0.979897    0.306103    0.562678   -21.00000   -1.20000
H57D  2    1.033922    0.345624    0.527408   -21.00000   -1.20000
AFIX   0
PART 0
C58   1    1.016127    0.394920    0.580268    11.00000    0.06722    0.06604 =
         0.11561    0.03096    0.02190   -0.00092
AFIX  23
H58A  2    0.953842    0.418669    0.566458    11.00000   -1.20000
H58B  2    1.088749    0.419128    0.580751    11.00000   -1.20000
AFIX   0
C59   1    0.980813    0.383791    0.623359    11.00000    0.04581    0.04001 =
         0.09124   -0.00729   -0.00194   -0.00645
AFIX  23
H59A  2    1.045144    0.362971    0.638218    11.00000   -1.20000
H59B  2    0.966763    0.422522    0.636662    11.00000   -1.20000
AFIX   0
C60   1    0.876181    0.285747    0.633501    11.00000    0.05159    0.04000 =
         0.05098    0.00417   -0.00458    0.00767
AFIX  43
H60   2    0.948972    0.269107    0.642366    11.00000   -1.20000
AFIX   0
C61   1    0.777029    0.249508    0.630602    11.00000    0.04489    0.03193 =
         0.04453    0.00745    0.00158    0.00169
AFIX  43
H61   2    0.782533    0.208320    0.637315    11.00000   -1.20000
AFIX   0
C62   1    0.667909    0.274162    0.617622    11.00000    0.05178    0.03019 =
         0.03468    0.00051   -0.00462    0.00200
C63   1    0.665314    0.336563    0.608268    11.00000    0.04410    0.02972 =
         0.06711    0.00324   -0.01184    0.00015
AFIX  43
H63   2    0.593553    0.354550    0.599633    11.00000   -1.20000
AFIX   0
C64   1    0.765407    0.371140    0.611576    11.00000    0.04406    0.03137 =
         0.07241   -0.00043   -0.00355    0.00690
AFIX  43
H64   2    0.761912    0.412600    0.605504    11.00000   -1.20000
AFIX   0
C65   1    0.558532    0.236098    0.615120    11.00000    0.05035    0.03027 =
         0.02766    0.00420   -0.00164   -0.00091
C66   1    0.566183    0.174106    0.606572    11.00000    0.05544    0.03445 =
         0.03330   -0.00058    0.00270    0.00080
AFIX  43
H66   2    0.639683    0.156623    0.601211    11.00000   -1.20000
AFIX   0
C67   1    0.465273    0.138913    0.606072    11.00000    0.05202    0.03288 =
         0.03767   -0.00200    0.00313   -0.00262
AFIX  43
H67   2    0.470873    0.097562    0.599967    11.00000   -1.20000
AFIX   0
C68   1    0.347995    0.222934    0.621904    11.00000    0.05416    0.03912 =
         0.04565    0.00375   -0.00686    0.00067
AFIX  43
H68   2    0.273373    0.239326    0.627022    11.00000   -1.20000
AFIX   0
C69   1    0.446439    0.260159    0.622261    11.00000    0.05332    0.02988 =
         0.04934    0.00322   -0.00432    0.00080
AFIX  43
H69   2    0.438145    0.301711    0.627307    11.00000   -1.20000
AFIX   0
C70   1    0.250527    0.121801    0.614749    11.00000    0.05491    0.04172 =
         0.05186    0.00904   -0.00781   -0.01136
AFIX  23
H70A  2    0.182943    0.144712    0.624345    11.00000   -1.20000
H70B  2    0.230659    0.107966    0.587377    11.00000   -1.20000
AFIX   0
C71   1    0.272969    0.067386    0.641801    11.00000    0.04159    0.03899 =
         0.04721    0.00387   -0.00188   -0.00376
C72   1    0.305626    0.011418    0.624850    11.00000    0.04865    0.04487 =
         0.04555   -0.00154    0.00235   -0.00788
AFIX  43
H72   2    0.314640    0.008535    0.596976    11.00000   -1.20000
AFIX   0
C73   1    0.324768   -0.039891    0.649071    11.00000    0.04425    0.03697 =
         0.06176    0.00280    0.00825    0.00354
C74   1    0.311771   -0.032916    0.690609    11.00000    0.06303    0.03453 =
         0.06462    0.00980    0.00727    0.00421
AFIX  43
H74   2    0.324810   -0.066773    0.707223    11.00000   -1.20000
AFIX   0
C75   1    0.280359    0.021881    0.708667    11.00000    0.05307    0.03630 =
         0.05123    0.00394    0.00454   -0.00196
C76   1    0.260179    0.072264    0.683136    11.00000    0.05548    0.02950 =
         0.05015    0.00071    0.00302    0.00166
AFIX  43
H76   2    0.237881    0.109462    0.694196    11.00000   -1.20000
AFIX   0
C77   1    0.358083   -0.101802    0.631167    11.00000    0.05700    0.04267 =
         0.07749   -0.00717    0.00690    0.00727
PART 1
C78   1    0.376747   -0.097662    0.584506    31.00000    0.09050    0.06924 =
         0.08326   -0.03422    0.00813    0.01465
AFIX 137
H78A  2    0.304199   -0.083922    0.571024    31.00000   -1.50000
H78B  2    0.397584   -0.137214    0.574360    31.00000   -1.50000
H78C  2    0.439930   -0.069304    0.579460    31.00000   -1.50000
AFIX   0
C79   1    0.253298   -0.145043    0.635706    31.00000    0.07982    0.03786 =
         0.11197   -0.01136    0.01165   -0.00002
AFIX 137
H79A  2    0.233610   -0.147420    0.663773    31.00000   -1.50000
H79B  2    0.274540   -0.184903    0.626199    31.00000   -1.50000
H79C  2    0.185510   -0.130138    0.620017    31.00000   -1.50000
AFIX   0
C80   1    0.467689   -0.126903    0.651489    31.00000    0.06005    0.08769 =
         0.13789   -0.03973   -0.01626    0.03291
AFIX 137
H80A  2    0.533596   -0.099864    0.647238    31.00000   -1.50000
H80B  2    0.484810   -0.166315    0.640326    31.00000   -1.50000
H80C  2    0.455649   -0.130788    0.680065    31.00000   -1.50000
AFIX   0
PART 0
C81   1    0.266915    0.028866    0.754758    11.00000    0.07772    0.05017 =
         0.05083    0.00696    0.00838    0.00316
C82   1    0.140179    0.047518    0.763621    11.00000    0.08781    0.10574 =
         0.06043   -0.00774    0.01724   -0.03429
AFIX 137
H82A  2    0.121520    0.085383    0.750142    11.00000   -1.50000
H82B  2    0.132986    0.052538    0.792365    11.00000   -1.50000
H82C  2    0.085700    0.016454    0.753975    11.00000   -1.50000
AFIX   0
C83   1    0.351152    0.078618    0.770201    11.00000    0.07930    0.10794 =
         0.05737   -0.01369   -0.00647   -0.01010
AFIX 137
H83A  2    0.431905    0.067646    0.764533    11.00000   -1.50000
H83B  2    0.343787    0.083267    0.798965    11.00000   -1.50000
H83C  2    0.331084    0.116434    0.756880    11.00000   -1.50000
AFIX   0
C84   1    0.298331   -0.030686    0.777281    11.00000    0.26348    0.07336 =
         0.05781    0.02131    0.02261    0.03969
AFIX 137
H84A  2    0.237867   -0.060740    0.771186    11.00000   -1.50000
H84B  2    0.302538   -0.023161    0.805990    11.00000   -1.50000
H84C  2    0.374235   -0.045402    0.768755    11.00000   -1.50000
AFIX   0

O1    6    0.813352    0.529900    0.507148    11.00000    0.13418    0.03799 =
         0.03053   -0.00549    0.00342   -0.02150
O2    6    0.833839    0.502231    0.716112    11.00000    0.08382    0.03643 =
         0.03362    0.00910   -0.00983   -0.01212
O3    6    0.836214    0.080134    0.714413    11.00000    0.09758    0.05363 =
         0.04426    0.01508    0.01461    0.03403
O4    6    0.943597    0.131913    0.511249    11.00000    0.06512    0.06410 =
         0.04613    0.00468    0.00731    0.01138
N1    5    0.815533    0.520816    0.576956    11.00000    0.06497    0.02784 =
         0.03720   -0.00124    0.00172   -0.00377
N2    5    0.823384    0.511632    0.646482    11.00000    0.05375    0.02764 =
         0.03495    0.00074   -0.00624   -0.00254
N3    5    0.871228    0.098671    0.646898    11.00000    0.06562    0.03381 =
         0.04209   -0.00012   -0.00054    0.01104
N4    5    0.907217    0.116454    0.579598    11.00000    0.05914    0.03890 =
         0.03887   -0.00288    0.00089    0.00398
C1    1    0.817211    0.556043    0.544862    11.00000    0.08389    0.03360 =
         0.03476   -0.00314    0.00005   -0.00292
C2    1    0.824932    0.619608    0.545159    11.00000    0.12244    0.03423 =
         0.03382    0.00555    0.00345   -0.01201
AFIX  43
H2    2    0.820794    0.641843    0.521109    11.00000   -1.20000
AFIX   0
C3    1    0.838638    0.647978    0.581533    11.00000    0.09659    0.02600 =
         0.04137    0.00497    0.00528   -0.00935
AFIX  43
H3    2    0.846103    0.690253    0.582738    11.00000   -1.20000
AFIX   0
C4    1    0.841569    0.613136    0.617683    11.00000    0.06357    0.02645 =
         0.03199   -0.00069    0.00051   -0.00161
C5    1    0.855423    0.637535    0.656883    11.00000    0.06730    0.02537 =
         0.03526   -0.00354   -0.00139   -0.00505
AFIX  43
H5    2    0.866362    0.679321    0.660477    11.00000   -1.20000
AFIX   0
C6    1    0.852838    0.600374    0.689190    11.00000    0.06273    0.03542 =
         0.03220   -0.00767   -0.00455   -0.00071
AFIX  43
H6    2    0.862827    0.615624    0.715426    11.00000   -1.20000
AFIX   0
C7    1    0.834578    0.537701    0.682190    11.00000    0.05655    0.03187 =
         0.03377    0.00698   -0.00602    0.00284
C8    1    0.826782    0.549260    0.613820    11.00000    0.05254    0.02555 =
         0.03103    0.00025   -0.00029   -0.00277
C9    1    0.764959    0.448166    0.716718    11.00000    0.06772    0.03183 =
         0.02773    0.00385    0.00021   -0.00582
C10   1    0.819515    0.397857    0.734850    11.00000    0.04774    0.03890 =
         0.04539    0.01153   -0.00299   -0.00057
AFIX  43
H10   2    0.900652    0.398218    0.741986    11.00000   -1.20000
AFIX   0
C11   1    0.749843    0.346971    0.742062    11.00000    0.04620    0.03735 =
         0.04300    0.01063   -0.00341    0.00199
C12   1    0.628663    0.346692    0.730606    11.00000    0.05065    0.03294 =
         0.03039    0.00665    0.00262    0.00416
C13   1    0.577226    0.396189    0.711279    11.00000    0.05407    0.04386 =
         0.03349    0.00428   -0.00096    0.01145
AFIX  43
H13   2    0.497037    0.395317    0.702877    11.00000   -1.20000
AFIX   0
C14   1    0.647057    0.448036    0.704369    11.00000    0.07033    0.03796 =
         0.03325    0.00549   -0.00249    0.01261
AFIX  43
H14   2    0.613480    0.482062    0.691494    11.00000   -1.20000
AFIX   0
C15   1    0.705979    0.293688    0.803479    11.00000    0.06065    0.02834 =
         0.04216    0.00793   -0.01026   -0.00603
C16   1    0.585989    0.291871    0.792176    11.00000    0.05601    0.02774 =
         0.03201    0.00555   -0.00371   -0.00184
C17   1    0.499983    0.293068    0.821080    11.00000    0.07179    0.03799 =
         0.04055    0.00550    0.00908    0.00810
AFIX  43
H17   2    0.419149    0.290743    0.813682    11.00000   -1.20000
AFIX   0
C18   1    0.537896    0.297890    0.861930    11.00000    0.10284    0.03722 =
         0.04114    0.00522    0.01201    0.00893
AFIX  43
H18   2    0.481207    0.298625    0.881877    11.00000   -1.20000
AFIX   0
C19   1    0.656270    0.301528    0.873039    11.00000    0.13153    0.03197 =
         0.03477    0.00113   -0.00852   -0.00336
AFIX  43
H19   2    0.679147    0.306138    0.900269    11.00000   -1.20000
AFIX   0
C20   1    0.742332    0.298412    0.844121    11.00000    0.08734    0.02951 =
         0.04714    0.00828   -0.02428   -0.00954
AFIX  43
H20   2    0.823143    0.299456    0.851699    11.00000   -1.20000
AFIX   0
C21   1    0.788866    0.291274    0.767124    11.00000    0.04888    0.03964 =
         0.05216    0.01645   -0.00863   -0.00068
AFIX  13
H21   2    0.874017    0.291623    0.775149    11.00000   -1.20000
AFIX   0
C22   1    0.750726    0.234196    0.743187    11.00000    0.05220    0.04109 =
         0.03796    0.01470    0.00159    0.00360
C23   1    0.628119    0.233835    0.731944    11.00000    0.05216    0.03309 =
         0.03245    0.00903    0.00044    0.00453
C24   1    0.562308    0.289953    0.746069    11.00000    0.04558    0.03506 =
         0.03086    0.00361   -0.00432    0.00309
AFIX  13
H24   2    0.477025    0.289671    0.738229    11.00000   -1.20000
AFIX   0
C25   1    0.578399    0.184175    0.712065    11.00000    0.06037    0.04218 =
         0.02939    0.00332   -0.00735    0.00637
AFIX  43
H25   2    0.498187    0.184510    0.703673    11.00000   -1.20000
AFIX   0
C26   1    0.649634    0.133265    0.704622    11.00000    0.09009    0.04009 =
         0.02562   -0.00010   -0.00181    0.00599
AFIX  43
H26   2    0.616946    0.098917    0.691875    11.00000   -1.20000
AFIX   0
C27   1    0.769166    0.134620    0.716438    11.00000    0.06871    0.04535 =
         0.03789    0.01207    0.00821    0.02088
C28   1    0.821573    0.183812    0.735281    11.00000    0.05303    0.04879 =
         0.04881    0.01872    0.00439    0.00986
AFIX  43
H28   2    0.902570    0.183585    0.742627    11.00000   -1.20000
AFIX   0
C29   1    0.878770    0.062073    0.678346    11.00000    0.06972    0.04276 =
         0.04933    0.00419   -0.00118    0.01358
C30   1    0.932046    0.003563    0.678829    11.00000    0.07505    0.04604 =
         0.05046    0.01248    0.00025    0.01986
AFIX  43
H30   2    0.931559   -0.020843    0.701917    11.00000   -1.20000
AFIX   0
C31   1    0.983568   -0.015787    0.644825    11.00000    0.07114    0.03821 =
         0.06752   -0.00166   -0.00275    0.01534
AFIX  43
H31   2    1.020290   -0.053864    0.644198    11.00000   -1.20000
AFIX   0
C32   1    0.981483    0.022091    0.610139    11.00000    0.04821    0.04002 =
         0.05155   -0.00584   -0.00361    0.00773
C33   1    0.920834    0.078264    0.612304    11.00000    0.04263    0.03198 =
         0.04596   -0.00397   -0.00190    0.00708
C34   1    1.035196    0.007261    0.573369    11.00000    0.05301    0.04257 =
         0.06415   -0.01474   -0.00544    0.01208
AFIX  43
H34   2    1.076551   -0.029335    0.570990    11.00000   -1.20000
AFIX   0
C35   1    1.026710    0.045834    0.541865    11.00000    0.04892    0.05717 =
         0.05027   -0.01420   -0.00055    0.00629
AFIX  43
H35   2    1.065476    0.037888    0.517939    11.00000   -1.20000
AFIX   0
C36   1    0.956736    0.099092    0.546237    11.00000    0.04943    0.04569 =
         0.04531   -0.00670   -0.00215   -0.00117
C37   1    0.852405    0.174929    0.504965    11.00000    0.05174    0.05100 =
         0.04230   -0.00498    0.00013    0.00518
C38   1    0.883363    0.225702    0.482365    11.00000    0.05711    0.04604 =
         0.04414   -0.00488    0.00414   -0.00594
AFIX  43
H38   2    0.962093    0.232244    0.475357    11.00000   -1.20000
AFIX   0
C39   1    0.794564    0.266031    0.470628    11.00000    0.05996    0.03834 =
         0.03689   -0.00661    0.00933   -0.00464
C40   1    0.676596    0.256253    0.481944    11.00000    0.05507    0.04071 =
         0.03114   -0.00432   -0.00047   -0.00304
C41   1    0.648164    0.205855    0.504441    11.00000    0.05097    0.04928 =
         0.03645   -0.00089    0.00075   -0.00290
AFIX  43
H41   2    0.569815    0.199513    0.511943    11.00000   -1.20000
AFIX   0
C42   1    0.736525    0.164612    0.515880    11.00000    0.05448    0.04907 =
         0.03759    0.00169    0.00231   -0.00311
AFIX  43
H42   2    0.717861    0.130115    0.530851    11.00000   -1.20000
AFIX   0
C43   1    0.723854    0.317568    0.409043    11.00000    0.10092    0.03035 =
         0.03430   -0.00666    0.00487   -0.01122
C44   1    0.751770    0.322215    0.368774    11.00000    0.13327    0.03650 =
         0.04810   -0.00812    0.01772   -0.01582
AFIX  43
H44   2    0.830043    0.329054    0.361362    11.00000   -1.20000
AFIX   0
C45   1    0.658555    0.316331    0.339093    11.00000    0.19765    0.04899 =
         0.03579   -0.00367   -0.00123   -0.03715
AFIX  43
H45   2    0.676034    0.318270    0.311750    11.00000   -1.20000
AFIX   0
C46   1    0.544170    0.307913    0.349761    11.00000    0.16703    0.05984 =
         0.04196    0.00477   -0.03104   -0.04233
AFIX  43
H46   2    0.483856    0.305592    0.329671    11.00000   -1.20000
AFIX   0
C47   1    0.515118    0.302634    0.390605    11.00000    0.10088    0.05006 =
         0.05176    0.00384   -0.02719   -0.02405
AFIX  43
H47   2    0.436631    0.295876    0.397809    11.00000   -1.20000
AFIX   0
C48   1    0.605622    0.307696    0.419823    11.00000    0.08459    0.03468 =
         0.04078   -0.00417   -0.01169   -0.00919
C49   1    0.592160    0.305877    0.465998    11.00000    0.05922    0.04570 =
         0.03970   -0.00224   -0.00237   -0.00985
AFIX  13
H49   2    0.509365    0.299173    0.473638    11.00000   -1.20000
AFIX   0
C50   1    0.811640    0.323394    0.445423    11.00000    0.06433    0.04153 =
         0.04311   -0.00470    0.00688   -0.00540
AFIX  13
H50   2    0.894509    0.330168    0.437890    11.00000   -1.20000
AFIX   0
C51   1    0.759742    0.375829    0.470533    11.00000    0.06059    0.04007 =
         0.03764   -0.00655   -0.00525   -0.00110
C52   1    0.642546    0.365632    0.481836    11.00000    0.05676    0.04007 =
         0.03780   -0.00532   -0.00907   -0.00042
C53   1    0.583700    0.409078    0.503711    11.00000    0.05910    0.04853 =
         0.04512   -0.00302   -0.00450    0.00420
AFIX  43
H53   2    0.505904    0.402272    0.511636    11.00000   -1.20000
AFIX   0
C54   1    0.642451    0.463569    0.513852    11.00000    0.08757    0.04260 =
         0.04038   -0.00642   -0.00820    0.01632
AFIX  43
H54   2    0.603970    0.493270    0.528761    11.00000   -1.20000
AFIX   0
C55   1    0.756593    0.473185    0.501832    11.00000    0.09586    0.03791 =
         0.02706   -0.00270   -0.00727   -0.00391
C56   1    0.820011    0.429588    0.480386    11.00000    0.06878    0.03741 =
         0.03434   -0.00325   -0.00400   -0.00624
AFIX  43
H56   2    0.898460    0.436195    0.473084    11.00000   -1.20000
AFIX   0

PART 2
O5A   6    1.155079    0.323983    0.571588   -21.00000    0.14882    0.10559 =
         0.11535    0.00397   -0.00128    0.03555
AFIX 147
H5AA  2    1.164388    0.337327    0.594731   -21.00000   -1.50000
AFIX   0
C78A  1    0.475238   -0.097502    0.610777   -31.00000    0.08757    0.07587 =
         0.09625    0.02424    0.03686    0.03278
AFIX 137
H78D  2    0.466432   -0.071879    0.587225   -31.00000   -1.50000
H78E  2    0.500104   -0.137555    0.602752   -31.00000   -1.50000
H78F  2    0.534275   -0.080316    0.629285   -31.00000   -1.50000
AFIX   0
C80A  1    0.378390   -0.151581    0.665114   -31.00000    0.09727    0.06047 =
         0.08671    0.00073    0.02226    0.02525
AFIX 137
H80D  2    0.440916   -0.138469    0.683821   -31.00000   -1.50000
H80E  2    0.400766   -0.189491    0.652872   -31.00000   -1.50000
H80F  2    0.305884   -0.157169    0.679370   -31.00000   -1.50000
AFIX   0
C79A  1    0.265486   -0.126110    0.603376   -31.00000    0.08605    0.07683 =
         0.10500   -0.01220    0.00886    0.00582
AFIX 137
H79D  2    0.192039   -0.130050    0.617325   -31.00000   -1.50000
H79E  2    0.289582   -0.165451    0.593739   -31.00000   -1.50000
H79F  2    0.253910   -0.098822    0.580778   -31.00000   -1.50000
AFIX   0
HKLF 4

REM  mx2839 in P2(1)/n
REM R1 =  0.1285 for   14464 Fo > 4sig(Fo)  and  0.1526 for all   18426 data
REM   1085 parameters refined using     56 restraints

END

WGHT      0.1127     13.6905

REM Highest difference peak  0.936,  deepest hole -0.862,  1-sigma level  0.076
Q1    1   0.7459  0.5096  0.3860  11.00000  0.05    0.94
Q2    1   0.4276 -0.0125  0.4729  11.00000  0.05    0.77
Q3    1   0.8052  0.4823  0.3849  11.00000  0.05    0.77
Q4    1   0.5786  0.5345  0.3804  11.00000  0.05    0.66
Q5    1   0.3203 -0.0044  0.5075  11.00000  0.05    0.54
Q6    1   0.3499 -0.0181  0.4198  11.00000  0.05    0.53
Q7    1   0.5996  0.6012  0.4121  11.00000  0.05    0.48
Q8    1   0.2930  0.0032  0.4326  11.00000  0.05    0.47
Q9    1   0.3344 -0.0010  0.5688  11.00000  0.05    0.31
Q10   1   0.6920  0.3548  0.7405  11.00000  0.05    0.31
Q11   1   0.2957  0.0537  0.4074  11.00000  0.05    0.30
Q12   1   0.6629  0.5590  0.3800  11.00000  0.05    0.30
Q13   1   0.7477  0.7547  0.4835  11.00000  0.05    0.29
Q14   1   0.7123  0.2402  0.7360  11.00000  0.05    0.29
Q15   1   0.5177  0.2942  0.8003  11.00000  0.05    0.28
Q16   1   0.5767  0.2973  0.7761  11.00000  0.05    0.28
Q17   1   0.6444  0.2922  0.7987  11.00000  0.05    0.27
Q18   1   0.1959  0.2955  0.6682  11.00000  0.05    0.27
Q19   1   0.6187  0.2565  0.6140  11.00000  0.05    0.27
Q20   1   0.5944  0.3213  0.7365  11.00000  0.05    0.26
;
_shelx_res_checksum              1564
_shelx_hkl_file                  
;
   0   0  -2   -1.69    1.26   1 0.85540-0.85695 0.51529-0.51529-0.05251 0.00937
   0   0  -3   12.15    3.99   1 0.84709-0.84943 0.52769-0.52769-0.06301-0.00169
   0   0   3    9.33    5.32   1 0.89253-0.89025 0.45098-0.45097 0.00100 0.06370
   0   0  -423839.13  486.50   1 0.83849-0.84161 0.53993-0.53993-0.07350-0.01277
   0   0  -5   16.43   10.74   1 0.82960-0.83350 0.55200-0.55200-0.08397-0.02386
   0   0   5    5.23    6.09   1 0.90536-0.90157 0.42404-0.42404 0.02215 0.08570
   0   0  -6  234.78   42.56   1 0.82042-0.82509 0.56390-0.56390-0.09444-0.03496
   0   0   6  238.69   23.64   1 0.91134-0.90679 0.41033-0.41033 0.03273 0.09668
   0   0  -7   11.55   12.35   1 0.81094-0.81640 0.57564-0.57564-0.10489-0.04607
   0   0   7   -9.10   22.14   1 0.91703-0.91172 0.39645-0.39645 0.04333 0.10765
   0   0  -9   37.16   19.95   1 0.79109-0.79811 0.59861-0.59861-0.12577-0.06833
   0   0   9   53.32   18.65   1 0.92750-0.92067 0.36818-0.36818 0.06456 0.12956
   0   0 -11   18.89   13.00   1 0.77004-0.77862 0.62091-0.62091-0.14661-0.09063
   0   0  11    5.80    7.45   1 0.93677-0.92842 0.33924-0.33924 0.08583 0.15143
   0   0  1222384.68  464.69   1 0.94094-0.93184 0.32451-0.32451 0.09648 0.16235
   0   0 -13   19.30   19.17   1 0.74776-0.75789 0.64251-0.64251-0.16740-0.11298
   0   0  13   59.13   23.65   1 0.94480-0.93494 0.30960-0.30960 0.10715 0.17326
   0   0 -14  208.95   41.61   1 0.73615-0.74706 0.65304-0.65304-0.17778-0.12417
   0   0  14  124.28   28.07   1 0.94835-0.93773 0.29451-0.29451 0.11782 0.18416
   0   0 -15   45.28   16.42   1 0.72398-0.73572 0.66363-0.66363-0.18822-0.13522
   0   0  15   22.26   15.69   1 0.95148-0.94020 0.27946-0.27946 0.12873 0.19474
   0   0 -16 1534.25  114.05   1 0.71172-0.72425 0.67380-0.67380-0.19857-0.14643
   0   0  16 2239.79  198.81   1 0.95438-0.94234 0.26401-0.26401 0.13942 0.20561
   0   0 -17   35.56   25.05   1 0.69914-0.71245 0.68378-0.68378-0.20891-0.15765
   0   0  17   24.68   11.58   1 0.95695-0.94416 0.24838-0.24838 0.15013 0.21647
   0   0 -18  924.26   91.35   1 0.68621-0.70031 0.69357-0.69357-0.21923-0.16889
   0   0  18  827.73   79.37   1 0.95918-0.94564 0.23256-0.23256 0.16084 0.22731
   0   0 -19   47.39   30.99   1 0.67295-0.68782 0.70316-0.70316-0.22955-0.18014
   0   0  19    1.78    9.17   1 0.96107-0.94677 0.21655-0.21655 0.17157 0.23815
   0   0 -20 2897.40  210.55   1 0.65933-0.67499 0.71256-0.71256-0.23985-0.19140
   0   0  20 2883.69  205.97   1 0.96261-0.94756 0.20033-0.20033 0.18231 0.24897
   0   0  21   10.31   10.81   1 0.96379-0.94798 0.18392-0.18392 0.19307 0.25978
   0   0 -22 3972.32  307.33   1 0.63102-0.64824 0.73074-0.73074-0.26041-0.21396
   0   0  22 3571.00  273.51   1 0.96460-0.94804 0.16730-0.16730 0.20384 0.27058
   0   0  23   19.29   13.86   1 0.96503-0.94772 0.15046-0.15046 0.21462 0.28136
   0   0  23  107.99   52.32   1-0.40503 0.42261 0.87570-0.87570 0.26285 0.23354
   0   0 -24 2252.01  377.19   1 0.60121-0.62000 0.74808-0.74808-0.28092-0.23658
   0   0  24 2278.24  172.34   1-0.40406 0.42240 0.87284-0.87284 0.27362 0.24436
   0   0  25   10.26   15.44   1 0.96473-0.94592 0.11613-0.11613 0.23622 0.30289
   0   0  25   74.88   44.34   1-0.40304 0.42215 0.86987-0.86987 0.28439 0.25517
   0   0 -26 2004.46  220.36   1 0.56980-0.59016 0.76451-0.76451-0.30137-0.25926
   0   0  26 2614.17  179.32   1-0.40196 0.42183 0.86677-0.86677 0.29516 0.26599
   0   0 -27   58.42   32.40   1 0.55348-0.57461 0.77238-0.77238-0.31158-0.27062
   0   0  27  140.40   51.59   1-0.40083 0.42147 0.86356-0.86356 0.30593 0.27680
   0   0 -28 7204.69  394.67   1 0.53652-0.55844 0.78012-0.78012-0.32178-0.28202
   0   0  28 7058.87  391.05   1-0.39964 0.42105 0.86022-0.86022 0.31669 0.28762
   0   0  29    3.89  108.23   1-0.39840 0.42057 0.85676-0.85676 0.32745 0.29845
   0   0 -30 7827.30  448.28   1 0.50158-0.52508 0.79458-0.79458-0.34211-0.30483
   0   0  30 8989.59 5215.23   1-0.39710 0.42003 0.85318-0.85318 0.33821 0.30927
   0   0 -31  137.33   34.32   1 0.48339-0.50767 0.80140-0.80140-0.35225-0.31626
   0   0  31  182.41   66.52   1-0.39575 0.41944 0.84947-0.84947 0.34897 0.32010
   0   0 -32  263.35   74.84   1 0.46468-0.48974 0.80793-0.80793-0.36236-0.32770
   0   0  32  380.22  115.19   1-0.39433 0.41879 0.84563-0.84563 0.35972 0.33092
   0   0  33   91.15   47.31   1-0.39286 0.41808 0.84166-0.84166 0.37047 0.34175
   0   0 -34  326.65  113.11   1 0.42563-0.45225 0.82006-0.82006-0.38254-0.35066
   0   0  34  575.73   70.50   1-0.39133 0.41731 0.83757-0.83756 0.38122 0.35259
   0   0 -35   57.66   27.17   1 0.40522-0.43262 0.82562-0.82562-0.39259-0.36217
   0   0  35   96.88   41.99   1-0.38974 0.41649 0.83334-0.83334 0.39197 0.36342
   0   0  36   56.41   54.72   1-0.38808 0.41560 0.82897-0.82897 0.40272 0.37426
   0   0  37   59.49   46.34   1-0.38637 0.41465 0.82447-0.82447 0.41346 0.38510
   0   0  38  784.79  319.60   1-0.38459 0.41363 0.81983-0.81983 0.42421 0.39594
   0   0  39   76.53   31.95   1-0.38275 0.41256 0.81505-0.81505 0.43495 0.40678
   0   0  40  205.17  132.96   1-0.38084 0.41141 0.81013-0.81013 0.44568 0.41763
   0   0  41   87.49   30.70   1-0.37887 0.41021 0.80506-0.80506 0.45642 0.42847
   0   0  42   81.99   43.28   1-0.37683 0.40893 0.79985-0.79985 0.46715 0.43932
   0   1   0    3.15    1.28   1 0.95523-0.95523 0.01624 0.01624 0.29539-0.29539
   0  -1   0   -1.54    3.04   1 0.94928-0.94928-0.01624-0.01624 0.31400-0.31400
   0  -1   0   -0.85    0.85   1-0.02239 0.02239-0.01624-0.01624 0.99961-0.99961
   0   1   0   -2.63    2.64   1-0.03709 0.03709 0.01624 0.01624 0.99917-0.99917
   0   1  -1   -1.04    1.82   1 0.96417-0.96493 0.17697-0.14449 0.19759-0.21915
   0  -1  -1    1.18    1.40   1 0.22937-0.23014-0.55851 0.52602 0.79715-0.81873
   0  -1   1   -4.31    2.09   1-0.25783 0.25859 0.51398-0.54646 0.81813-0.79655
   0  -1  -3   -3.79    2.03   1 0.20148-0.20387 0.85535-0.88783-0.47724 0.41252
   0   1   3    2.40    3.36   1 0.41690-0.41455 0.82250-0.79007-0.38688 0.45157
   0   1  -3   26.86    6.97   1 0.93931-0.94159 0.33042-0.29795 0.09222-0.15693
   0  -1   3   14.47    6.53   1 0.95443-0.95217 0.26374-0.29621 0.13961-0.07491
   0  -1   3   15.85    8.90   1-0.37864 0.38094 0.80449-0.83697 0.45762-0.39287
   0   1  -3    9.86   11.78   1-0.38981 0.38752 0.83354-0.80105 0.39146-0.45621
   0  -1  -5 1229.29   81.59   1 0.55390-0.55781 0.77218-0.80462-0.31131 0.20350
   0   1   5 1274.88   86.42   1 0.75650-0.75260 0.63426-0.60180-0.15939 0.26723
   0   1  -5 1267.49   85.82   1 0.91129-0.91508 0.41045-0.37798 0.03264-0.14049
   0  -1   5 1267.02   85.25   1 0.94754-0.94375 0.29809-0.33056 0.11530-0.00745
   0  -1   5 1312.71   89.48   1-0.39802 0.40185 0.85572-0.88821 0.33062-0.22270
   0  -1  -6 1965.04  127.03   1 0.60591-0.61061 0.74546-0.77790-0.27776 0.14838
   0   1   6 2022.26  129.41   1 0.81100-0.80632 0.57557-0.54310-0.10483 0.23424
   0   1  -6 2062.52  133.61   1 0.89806-0.90261 0.43975-0.40727 0.00987-0.13930
   0  -1   6 1874.40  120.62   1 0.94634-0.94179 0.30324-0.33571 0.11166 0.01776
   0  -1   6 2063.35  135.11   1-0.40144 0.40603 0.86528-0.89777 0.30019-0.17070
   0  -1  -722799.21  468.81   1 0.63329-0.63877 0.72935-0.76179-0.25880 0.10786
   0   1   722944.86  470.01   1 0.84502-0.83956 0.53069-0.49823-0.06557 0.21655
   0   1  -721186.94  437.18   1 0.88524-0.89055 0.46502-0.43255-0.01021-0.14078
   0  -1   720637.77  425.76   1 0.94618-0.94087 0.30394-0.33641 0.11116 0.03982
   0  -1   719985.00  418.67   1-0.40340 0.40875 0.87090-0.90339 0.28068-0.12960
   0  -1   8139845.9 1567.77   1-0.40454 0.41066 0.87426-0.90675 0.26831-0.09565
   0  -1  -927617.29  343.17   1 0.65473-0.66177 0.71564-0.74808-0.24327 0.04920
   0   1  -927418.47  309.24   1 0.86033-0.86734 0.50764-0.47518-0.04610-0.14801
   0  -1   926031.07 2855.27   1 0.94783-0.94101 0.29680-0.32927 0.11621 0.07792
   0  -1 -1050237.58  543.72   1 0.65685-0.66468 0.71422-0.74666-0.24170 0.02607
   0   1 -1051177.21  559.17   1 0.84802-0.85581 0.52634-0.49387-0.06185-0.15382
   0   1 -11 1775.48  118.16   1 0.83571-0.84429 0.54375-0.51129-0.07680-0.16044
   0   1  11 1744.02  122.33   1 0.91138-0.90304 0.41024-0.37776 0.03281 0.20446
   0  -1  11 1900.63  273.26   1 0.95083-0.94256 0.28267-0.31514 0.12648 0.11072
   0  -1 -12  700.28   76.79   1 0.65212-0.66152 0.71736-0.74980-0.24519-0.01355
   0   1 -12  562.20   71.74   1 0.82336-0.83272 0.56014-0.52768-0.09112-0.16769
   0   1  12  626.42   62.42   1 0.92081-0.91171 0.38668-0.35421 0.05072 0.20812
   0  -1  12  574.78   52.82   1 0.95260-0.94357 0.27375-0.30622 0.13269 0.12608
   0  -1 -13 1567.72  114.24   1 0.64675-0.65693 0.72086-0.75330-0.24912-0.03118
   0   1  13 1643.41  122.70   1 0.92881-0.91895 0.36436-0.33189 0.06740 0.21301
   0  -1 -14 6348.23  201.09   1 0.63995-0.65091 0.72520-0.75764-0.25405-0.04783
   0   1 -14 5995.79  198.60   1 0.79834-0.80926 0.59046-0.55799-0.11829-0.18365
   0   1  14 5982.04  188.62   1 0.93566-0.92504 0.34294-0.31047 0.08314 0.21884
   0  -1  14 5739.51  181.25   1 0.95618-0.94564 0.25332-0.28579 0.14676 0.15514
   0  -1  14 6011.90  198.28   1-0.40514 0.41584 0.87603-0.90852 0.26155 0.04060
   0  -1 -15 4106.43  202.57   1 0.63197-0.64372 0.73016-0.76260-0.25974-0.06370
   0   1 -15 3787.46  188.92   1 0.78561-0.79730 0.60462-0.57216-0.13133-0.19219
   0   1  15 3753.88  184.03   1 0.94157-0.93019 0.32218-0.28971 0.09815 0.22540
   0  -1  15 3687.09  183.55   1 0.95789-0.94660 0.24205-0.27452 0.15443 0.16903
   0  -1  15 3868.09  198.49   1-0.40477 0.41623 0.87492-0.90741 0.26583 0.05790
   0  -1 -16 7167.75  253.82   1 0.62300-0.63553 0.73558-0.76802-0.26604-0.07896
   0   1 -16 7022.61  228.06   1 0.77268-0.78515 0.61822-0.58576-0.14407-0.20102
   0   1  16 6617.57  208.56   1 0.94666-0.93452 0.30191-0.26944 0.11260 0.23252
   0  -1  16 6542.66  206.92   1 0.95948-0.94744 0.23020-0.26267 0.16243 0.18259
   0  -1  16 6408.12  211.45   1-0.40431 0.41654 0.87357-0.90606 0.27091 0.07441
   0   1 -17 5530.38  290.10   1 0.75954-0.77279 0.63133-0.59887-0.15656-0.21009
   0   1  17 5521.33  284.20   1 0.95092-0.93813 0.28226-0.24979 0.12677 0.23982
   0  -1  17 4976.75  259.88   1 0.96093-0.94814 0.21783-0.25030 0.17072 0.19587
   0  -1  17 5482.29  290.78   1-0.40378 0.41677 0.87202-0.90451 0.27663 0.09027
   0  -1 -18 5340.61  277.69   1 0.60256-0.61665 0.74733-0.77977-0.28002-0.10811
   0   1 -18 5365.61  279.87   1 0.74616-0.76020 0.64398-0.61152-0.16884-0.21938
   0   1  18 5612.54  289.27   1 0.95463-0.94108 0.26260-0.23013 0.14039 0.24776
   0  -1  18 4662.55  242.68   1 0.96221-0.94866 0.20499-0.23746 0.17924 0.20891
   0  -1 -19  347.21   68.09   1 0.59125-0.60612 0.75348-0.78592-0.28753-0.12216
   0   1 -19  365.94   74.58   1 0.73254-0.74735 0.65622-0.62376-0.18094-0.22884
   0   1  19  374.55   32.13   1 0.95774-0.94344 0.24311-0.21064 0.15371 0.25601
   0  -1  19  239.32   62.31   1 0.96327-0.94898 0.19171-0.22419 0.18798 0.22174
   0  -1  19  262.48   47.71   1-0.40252 0.41704 0.86838-0.90086 0.28963 0.12044
   0  -1 -20 7812.98  336.53   1 0.57929-0.59495 0.75974-0.79218-0.29531-0.13594
   0   1 -20 8139.22  348.58   1 0.71843-0.73409 0.66830-0.63586-0.19294-0.23831
   0   1  20 9868.13  422.28   1 0.96027-0.94522 0.22373-0.19126 0.16677 0.26451
   0  -1  20 7970.32  341.33   1 0.96412-0.94907 0.17804-0.21051 0.19689 0.23440
   0  -1  20 8561.92  374.85   1-0.40180 0.41709 0.86630-0.89879 0.29675 0.13490
   0  -1 -21  119.43   32.72   1 0.56671-0.58316 0.76604-0.79848-0.30332-0.14949
   0   1 -21  141.76   39.93   1 0.70425-0.72070 0.67977-0.64733-0.20474-0.24808
   0   1  21  116.29   35.17   1 0.96226-0.94645 0.20440-0.17193 0.17963 0.27322
   0  -1  21  100.99   27.83   1 0.96471-0.94891 0.16399-0.19647 0.20596 0.24689
   0  -1  21  260.55   64.75   1-0.40101 0.41707 0.86408-0.89657 0.30420 0.14903
   0  -1 -22  848.43  134.57   1 0.55355-0.57078 0.77234-0.80478-0.31153-0.16285
   0   1 -22  686.17  130.15   1 0.68979-0.70701 0.69090-0.65846-0.21641-0.25797
   0   1  22  594.01   96.32   1 0.96372-0.94716 0.18508-0.15261 0.19231 0.28211
   0  -1  22  543.07   86.08   1 0.96504-0.94849 0.14959-0.18206 0.21517 0.25924
   0  -1  22  598.38   91.32   1-0.40017 0.41699 0.86170-0.89419 0.31195 0.16287
   0  -1 -23  239.99   56.18   1 0.53968-0.55769 0.77872-0.81115-0.31989-0.17610
   0   1 -23  190.70   46.02   1 0.67500-0.69301 0.70170-0.66926-0.22797-0.26797
   0   1  23  186.20   52.08   1 0.96465-0.94735 0.16573-0.13326 0.20484 0.29114
   0  -1  23  207.75   61.93   1 0.96509-0.94778 0.13484-0.16732 0.22451 0.27147
   0  -1  23  188.79   45.29   1-0.39927 0.41685 0.85919-0.89167 0.31994 0.17645
   0  -1 -24  945.34  107.30   1 0.52539-0.54418 0.78493-0.81736-0.32839-0.18916
   0   1 -24  695.68   67.86   1 0.65990-0.67869 0.71217-0.67973-0.23942-0.27808
   0  -1  24  988.99  147.15   1-0.39832 0.41666 0.85653-0.88901 0.32816 0.18982
   0  -1 -25  414.30   96.65   1 0.51055-0.53012 0.79105-0.82347-0.33701-0.20211
   0   1 -25  460.68   99.36   1 0.64445-0.66403 0.72233-0.68989-0.25079-0.28827
   0   1  25  263.17   76.92   1 0.96499-0.94618 0.12682-0.09434 0.22955 0.30956
   0  -1  25  444.67   82.27   1-0.39730 0.41641 0.85373-0.88622 0.33657 0.20299
   0  -1 -26   -5.16   14.67   1 0.49516-0.51552 0.79704-0.82947-0.34572-0.21495
   0   1 -26   13.92   22.39   1 0.62866-0.64901 0.73218-0.69974-0.26208-0.29855
   0   1  26    4.96   10.15   1 0.96439-0.94483 0.10719-0.07472 0.24176 0.31892
   0  -1  26  157.16   67.16   1-0.39623 0.41611 0.85080-0.88328 0.34515 0.21599
   0  -1 -27   45.42   20.09   1 0.47922-0.50037 0.80289-0.83532-0.35453-0.22772
   0   1 -27   33.99   35.11   1 0.61249-0.63363 0.74172-0.70928-0.27329-0.30890
   0   1  27   14.99   18.08   1 0.96327-0.94295 0.08742-0.05495 0.25389 0.32835
   0  -1  27   34.86   41.68   1-0.39511 0.41574 0.84773-0.88021 0.35389 0.22884
   0  -1 -28  326.25   86.15   1 0.46274-0.48466 0.80858-0.84101-0.36340-0.24041
   0   1 -28  440.80  101.17   1 0.59593-0.61786 0.75096-0.71852-0.28443-0.31932
   0  -1  28  346.43  105.15   1-0.39392 0.41532 0.84452-0.87701 0.36276 0.24155
   0   1  28  263.34   74.60   1-0.40432 0.42572 0.87361-0.84112 0.27076 0.33355
   0   1 -29  643.91   73.17   1 0.57898-0.60168 0.75989-0.72745-0.29551-0.32981
   0  -1  29  532.03   66.23   1-0.39268 0.41485 0.84118-0.87367 0.37175 0.25414
   0   1  29  742.77   87.95   1-0.40314 0.42531 0.87017-0.83769 0.28329 0.34260
   0  -1 -30 3581.89  217.19   1 0.42805-0.45154 0.81936-0.85179-0.38132-0.26562
   0   1 -30 3308.75  198.74   1 0.56161-0.58509 0.76852-0.73608-0.30653-0.34035
   0  -1  30 3540.25  223.03   1-0.39138 0.41431 0.83771-0.87020 0.38085 0.26663
   0   1  30 3636.66  234.44   1-0.40190 0.42484 0.86661-0.83412 0.29571 0.35177
   0  -1 -31   76.00   31.74   1 0.40983-0.43410 0.82441-0.85684-0.39035-0.27815
   0   1 -31   64.01   24.01   1 0.54379-0.56806 0.77683-0.74439-0.31749-0.35095
   0  -1  31  155.59   60.94   1-0.39002 0.41372 0.83410-0.86659 0.39005 0.27901
   0   1  31   61.75   53.13   1-0.40060 0.42430 0.86291-0.83043 0.30803 0.36103
   0  -1 -32  243.26   67.97   1 0.39099-0.41605 0.82920-0.86163-0.39941-0.29065
   0   1 -32  262.09  109.10   1 0.52530-0.55036 0.78497-0.75254-0.32844-0.36163
   0  -1  32  421.32  105.37   1-0.38861 0.41307 0.83036-0.86285 0.39934 0.29130
   0   1  32  412.61   89.56   1-0.39924 0.42370 0.85909-0.82660 0.32025 0.37040
   0  -1 -33   39.23   22.66   1 0.37151-0.39736 0.83372-0.86614-0.40850-0.30313
   0   1 -33   59.26   33.31   1 0.50653-0.53238 0.79264-0.76022-0.33930-0.37233
   0  -1  33   43.50   40.92   1-0.38713 0.41236 0.82648-0.85897 0.40871 0.30352
   0   1  33   69.97   43.94   1-0.39781 0.42304 0.85513-0.82264 0.33238 0.37984
   0  -1 -34  698.41  125.85   1 0.35137-0.37799 0.83793-0.87035-0.41762-0.31558
   0   1 -34  676.83  160.06   1 0.48726-0.51389 0.79999-0.76756-0.35011-0.38308
   0  -1  34  735.04  117.85   1-0.38560 0.41159 0.82246-0.85495 0.41815 0.31566
   0   1  34  725.15  179.69   1-0.39632 0.42231 0.85104-0.81855 0.34444 0.38937
   0   1 -35    5.16   18.07   1 0.46746-0.49487 0.80699-0.77456-0.36088-0.39388
   0  -1  35   30.83   30.66   1-0.38400 0.41076 0.81831-0.85080 0.42766 0.32773
   0   1  35  111.06   51.68   1-0.39477 0.42152 0.84682-0.81433 0.35643 0.39896
   0  -1  36   63.76   59.51   1-0.38235 0.40986 0.81402-0.84650 0.43723 0.33975
   0   1  36   68.05   39.39   1-0.39315 0.42067 0.84245-0.80997 0.36835 0.40862
   0  -1  37  111.09   72.52   1-0.38063 0.40891 0.80958-0.84207 0.44686 0.35170
   0   1  37  244.50  131.10   1-0.39147 0.41975 0.83796-0.80547 0.38022 0.41834
   0  -1  38  222.38   41.50   1-0.37885 0.40789 0.80501-0.83749 0.45653 0.36361
   0   1  38  257.53   94.05   1-0.38973 0.41877 0.83332-0.80083 0.39202 0.42812
   0  -1  39   32.16   40.64   1-0.37700 0.40681 0.80029-0.83277 0.46626 0.37547
   0   1  39  106.24   65.93   1-0.38792 0.41773 0.82853-0.79605 0.40378 0.43795
   0  -1  40   85.24   42.35   1-0.37509 0.40566 0.79542-0.82791 0.47602 0.38729
   0   1  40   10.81   42.42   1-0.38604 0.41661 0.82361-0.79112 0.41548 0.44782
   0  -1  41   41.15   42.65   1-0.37311 0.40445 0.79041-0.82289 0.48583 0.39906
   0   1  41   46.23   50.78   1-0.38409 0.41543 0.81854-0.78605 0.42715 0.45774
   0  -1  42   47.09   20.03   1-0.37107 0.40317 0.78524-0.81773 0.49567 0.41080
   0   1  42  123.97   47.46   1-0.38208 0.41418 0.81332-0.78083 0.43877 0.46770
   0   2  -1 1815.25  116.20   1 0.96494-0.96569 0.12403-0.05909 0.23129-0.25285
   0  -2   1 1647.51  108.43   1 0.96151-0.96073 0.06410-0.12907 0.26717-0.24560
   0   2   1 1665.72  106.27   1 0.92964-0.92886-0.09336 0.15833 0.35643-0.33486
   0  -2  -1 1415.41   92.93   1 0.89834-0.89911-0.17986 0.11491 0.40078-0.42235
   0  -2  -1 1577.94  101.40   1 0.12959-0.13037-0.34640 0.28144 0.92909-0.95067
   0   2   1 1647.94  105.04   1 0.09977-0.09899-0.28223 0.34718 0.95414-0.93255
   0  -2   1 1579.65  101.30   1-0.15417 0.15493 0.27709-0.34206 0.94839-0.92681
   0   2  -1 1611.91  103.02   1-0.18205 0.18130 0.34032-0.27535 0.92251-0.94409
   0   2  -2 2422.81  266.22   1 0.96316-0.96467 0.19328-0.12834 0.18695-0.23008
   0  -2   2 3229.05  151.02   1 0.96501-0.96350 0.12765-0.19259 0.22903-0.18590
   0   2   2 3021.19  141.31   1 0.85589-0.85434-0.26753 0.33248 0.44256-0.39942
   0  -2  -2 3083.18  144.96   1 0.77288-0.77443-0.39502 0.33007 0.49658-0.53972
   0  -2  -2 3024.27  140.59   1 0.23656-0.23811-0.57354 0.50857 0.78427-0.82743
   0   2   2 3203.96  149.10   1 0.20720-0.20566-0.51196 0.57693 0.83364-0.79047
   0  -2   2 3457.14  163.25   1-0.25113 0.25265 0.49843-0.56340 0.82975-0.78659
   0   2  -2 3004.33  140.58   1-0.27725 0.27573 0.55927-0.49430 0.78124-0.82439
   0   2   329753.10  314.66   1-0.49614 0.49851 0.65302-0.58810-0.57219 0.63687
   0   2  -330844.00  331.96   1 0.95703-0.95928 0.24789-0.18294 0.15046-0.21516
   0   2   330734.35  328.01   1 0.69367-0.69135-0.48789 0.55284 0.52987-0.46516
   0   2  -455861.26  594.63   1 0.94878-0.95182 0.29256-0.22761 0.11920-0.20548
   0  -2   457225.51  610.27   1-0.34100 0.34405 0.71109-0.77606 0.61486-0.52853
   0   2  -454746.24  584.03   1-0.36472 0.36167 0.76946-0.70450 0.52430-0.61063
   0  -2  -5 7074.21  212.86   1-0.13501 0.13104 0.81702-0.88197-0.56057 0.45271
   0   2   5 7288.82  219.57   1 0.28032-0.27634 0.84893-0.78397-0.44802 0.55589
   0   2  -5 7170.81  218.94   1 0.93934-0.94314 0.33031-0.26536 0.09231-0.20016
   0  -2   5 7049.18  215.59   1 0.96097-0.95721 0.21745-0.28239 0.17097-0.06315
   0  -2   5 7350.26  226.14   1-0.36032 0.36413 0.75851-0.82347 0.54297-0.43507
   0   2  -5 7179.90  227.69   1-0.38332 0.37950 0.81655-0.75157 0.43162-0.53954
   0  -2  -6 4796.93  147.04   1 0.08714-0.09191 0.85400-0.91896-0.51290 0.38346
   0   2   6 4433.94  205.67   1 0.51789-0.51320 0.78806-0.72321-0.33277 0.46215
   0   2  -6 4123.44  194.29   1 0.92926-0.93381 0.36302-0.29808 0.06839-0.19781
   0  -2   6 4277.48  205.69   1 0.95956-0.95504 0.22961-0.29455 0.16283-0.03344
   0  -2   6 4392.08  208.02   1-0.37229 0.37687 0.78831-0.85329 0.48984-0.36035
   0   2  -6 4379.37  208.02   1-0.39462 0.39004 0.84642-0.78145 0.35753-0.48703
   0  -2  -725951.58 2839.73   1 0.23489-0.24046 0.85339-0.91835-0.46534 0.31432
   0   2   725108.37  513.19   1 0.65757-0.65209 0.71374-0.64886-0.24116 0.39210
   0   2  -724951.31  515.50   1 0.91878-0.92409 0.39198-0.32704 0.04672-0.19771
   0  -2   724734.48  516.24   1 0.95862-0.95335 0.23682-0.30176 0.15797-0.00702
   0  -2   725479.11  529.64   1-0.37996 0.38531 0.80787-0.87285 0.45050-0.29942
   0   2  -724703.31  514.77   1-0.40176 0.39641 0.86619-0.80122 0.29714-0.44822
   0  -2   830345.91  347.54   1-0.38508 0.39119 0.82111-0.88608 0.42129-0.24862
   0  -2  -9 1578.05  103.04   1 0.39130-0.39835 0.82913-0.89398-0.39926 0.20518
   0   2   9 1554.03  100.47   1 0.79834-0.79132 0.59046-0.52554-0.11830 0.31241
   0   2  -9 1693.33  112.15   1 0.89704-0.90387 0.44186-0.37692 0.00821-0.20234
   0  -2   9 1601.20  106.50   1 0.95805-0.95128 0.24091-0.30585 0.15520 0.03887
   0  -2   9 1639.83  111.24   1-0.38857 0.39545 0.83026-0.89523 0.39959-0.20534
   0   2  1015376.14  318.72   1 0.83655-0.82875 0.54261-0.47769-0.07582 0.29150
   0   2 -1015325.24  323.25   1 0.88586-0.89345 0.46384-0.39890-0.00926-0.20643
   0  -2  1014973.39  315.75   1 0.95829-0.95076 0.23923-0.30418 0.15634 0.05930
   0  -2  1016468.59  364.22   1-0.39099 0.39863 0.83666-0.90164 0.38355-0.16772
   0  -2 -1114810.80  311.65   1 0.45833-0.46695 0.81003-0.87489-0.36573 0.12851
   0   2  1112803.57  307.02   1 0.86436-0.85579 0.50120-0.43628-0.04073 0.27798
   0   2 -1113248.95  283.97   1 0.87450-0.88284 0.48433-0.41938-0.02586-0.21140
   0  -2  1113440.46  293.99   1-0.39267 0.40107 0.84114-0.90612 0.37185-0.13444
   0  -2 -12 1080.76   75.38   1 0.47561-0.48501 0.80417-0.86902-0.35649 0.09771
   0   2 -12 1256.46   99.39   1 0.86295-0.87231 0.50347-0.43854-0.04261-0.21619
   0   2  12 1103.28   79.77   1 0.88537-0.87626 0.46477-0.39983-0.01001 0.26886
   0  -2  12  994.23   77.37   1 0.95942-0.95039 0.23068-0.29563 0.16211 0.09666
   0  -2  12  911.40   77.12   1-0.39381 0.40299 0.84423-0.90921 0.36355-0.10455
   0  -2 -1310523.85  211.68   1 0.48627-0.49645 0.80035-0.86520-0.35066 0.07032
   0   2 -1311400.88  236.33   1 0.85119-0.86133 0.52164-0.45672-0.05787-0.22251
   0  -2  1311422.59  245.86   1-0.39457 0.40451 0.84628-0.91125 0.35793-0.07735
   0  -2 -14 4766.22  230.57   1 0.49207-0.50304 0.79820-0.86306-0.34745 0.04554
   0   2  14 4799.80  233.48   1 0.91510-0.90448 0.40124-0.33630 0.03968 0.26229
   0  -2  14 4968.14  242.84   1 0.96102-0.95049 0.21701-0.28195 0.17126 0.13063
   0  -2  14 4729.96  235.98   1-0.39503 0.40573 0.84751-0.91249 0.35448-0.05232
   0  -2 -15  470.01   35.53   1 0.49419-0.50594 0.79741-0.86226-0.34627 0.02279
   0   2 -15  599.80   67.44   1 0.82704-0.83873 0.55537-0.49045-0.08693-0.23659
   0   2  15  547.61   51.91   1 0.92587-0.91449 0.37285-0.30790 0.06109 0.26246
   0  -2  15  579.60   45.08   1 0.96186-0.95057 0.20870-0.27365 0.17679 0.14668
   0  -2  15  561.68   50.29   1-0.39525 0.40671 0.84811-0.91309 0.35280-0.02906
   0  -2 -16    1.33   11.40   1 0.49343-0.50596 0.79769-0.86255-0.34669 0.00165
   0   2 -16   79.11   26.60   1 0.81463-0.82710 0.57114-0.50621-0.10087-0.24422
   0   2  16   54.04   12.94   1 0.93473-0.92259 0.34601-0.28107 0.08090 0.26422
   0  -2  16   74.57   18.30   1 0.96267-0.95063 0.19958-0.26453 0.18281 0.16222
   0  -2  16   37.68   30.17   1-0.39528 0.40751 0.84819-0.91317 0.35258-0.00725
   0  -2 -17 1926.50  141.80   1 0.49036-0.50367 0.79884-0.86370-0.34840-0.01819
   0   2 -17 2045.73  157.49   1 0.80197-0.81523 0.58627-0.52135-0.11449-0.25216
   0   2  17 1853.57  134.87   1 0.94205-0.92915 0.32038-0.25543 0.09945 0.26724
   0  -2  17 1898.50  140.50   1 0.96341-0.95062 0.18974-0.25469 0.18927 0.17732
   0  -2  17 1767.27  143.18   1-0.39515 0.40814 0.84784-0.91281 0.35357 0.01333
   0  -2 -18 2855.68  189.89   1 0.48538-0.49948 0.80068-0.86553-0.35115-0.03701
   0   2 -18 3037.08  205.27   1 0.78907-0.80310 0.60085-0.53592-0.12783-0.26039
   0   2  18 2866.67  202.41   1 0.94797-0.93443 0.29599-0.23105 0.11714 0.27101
   0  -2  18 2709.65  195.72   1 0.96405-0.95051 0.17926-0.24420 0.19610 0.19206
   0  -2  18 2503.46   66.95   1-0.39488 0.40864 0.84712-0.91209 0.35558 0.03290
   0  -2 -19  333.09   52.88   1 0.47880-0.49367 0.80305-0.86790-0.35476-0.05496
   0   2 -19  282.45   63.32   1 0.77590-0.79072 0.61490-0.54997-0.14093-0.26886
   0   2  19  291.08   56.97   1 0.95292-0.93863 0.27203-0.20708 0.13389 0.27583
   0  -2  19  253.89   52.20   1 0.96456-0.95027 0.16819-0.23314 0.20326 0.20646
   0  -2  19  294.61   72.74   1-0.39450 0.40902 0.84608-0.91106 0.35847 0.05160
   0  -2 -20 3419.41  250.96   1 0.47083-0.48649 0.80584-0.87069-0.35907-0.07221
   0   2 -20 3394.52  260.65   1 0.76247-0.77806 0.62847-0.56354-0.15381-0.27754
   0   2  20 3376.98  237.80   1 0.95692-0.94186 0.24862-0.18367 0.14997 0.28132
   0  -2  20 3090.22  246.73   1 0.96492-0.94987 0.15659-0.22154 0.21070 0.22058
   0  -2  20 2612.68  201.43   1-0.39401 0.40930 0.84476-0.90974 0.36210 0.06955
   0  -2 -21 1022.32   93.87   1 0.46164-0.47809 0.80894-0.87380-0.36398-0.08887
   0   2 -21 1205.79  126.89   1 0.74874-0.76512 0.64159-0.57667-0.16651-0.28642
   0   2  21 1413.05  131.35   1 0.96004-0.94424 0.22564-0.16069 0.16550 0.28735
   0  -2  21  979.80   99.01   1 0.96509-0.94929 0.14450-0.20944 0.21840 0.23445
   0  -2  21 1036.24  104.33   1-0.39343 0.40948 0.84319-0.90817 0.36637 0.08686
   0   2 -22  806.15  112.88   1 0.73473-0.75188 0.65430-0.58938-0.17903-0.29546
   0   2  22  800.41   79.41   1 0.96238-0.94583 0.20298-0.13803 0.18057 0.29384
   0  -2  22  749.74   85.49   1-0.39276 0.40957 0.84139-0.90637 0.37120 0.10362
   0  -2 -23   -9.42   17.68   1 0.44010-0.45811 0.81579-0.88065-0.37521-0.12077
   0   2 -23   70.60   31.65   1 0.72019-0.73819 0.66683-0.60195-0.19145-0.30449
   0  -2  23   16.92   36.58   1-0.39201 0.40959 0.83938-0.90435 0.37651 0.11989
   0  -2 -24 1857.91  146.94   1 0.42791-0.44670 0.81940-0.88425-0.38139-0.13615
   0   2 -24 2037.72  157.73   1 0.70554-0.72433 0.67875-0.61387-0.20368-0.31382
   0  -2  24 1985.02  164.79   1-0.39118 0.40952 0.83717-0.90214 0.38225 0.13573
   0  -2 -25  567.35   54.73   1 0.41485-0.43443 0.82306-0.88791-0.38789-0.15123
   0   2 -25  352.70   92.96   1 0.69057-0.71015 0.69031-0.62543-0.21578-0.32328
   0   2  25  313.78   98.80   1 0.96510-0.94629 0.13609-0.07114 0.22372 0.31539
   0  -2  25  564.14  115.54   1-0.39027 0.40938 0.83477-0.89974 0.38838 0.15119
   0  -2 -26 1249.40  146.20   1 0.40097-0.42133 0.82672-0.89157-0.39464-0.16603
   0   2 -26 1407.82  169.39   1 0.67526-0.69562 0.70152-0.63664-0.22777-0.33286
   0   2  26 1124.43  144.06   1 0.96466-0.94509 0.11394-0.04899 0.23758 0.32309
   0  -2  26 1516.70  210.27   1-0.38930 0.40917 0.83219-0.89716 0.39483 0.16632
   0  -2 -27  904.71  130.44   1 0.38630-0.40744 0.83033-0.89519-0.40163-0.18061
   0   2 -27  784.39  183.65   1 0.65959-0.68073 0.71238-0.64750-0.23965-0.34254
   0   2  27  509.99  168.02   1 0.96356-0.94324 0.09177-0.02683 0.25124 0.33100
   0  -2  27 1006.57  157.12   1-0.38826 0.40890 0.82944-0.89441 0.40158 0.18115
   0  -2 -28 1035.52   96.64   1 0.37084-0.39277 0.83387-0.89872-0.40881-0.19499
   0   2 -28  976.72  113.59   1 0.64356-0.66548 0.72291-0.65802-0.25144-0.35231
   0  -2  28 1193.90  406.88   1-0.38715 0.40855 0.82652-0.89150 0.40860 0.19571
   0  -2 -29 3313.68  165.92   1 0.35462-0.37733 0.83728-0.90213-0.41617-0.20921
   0   2 -29 3293.10  164.63   1 0.62714-0.64985 0.73310-0.66821-0.26314-0.36217
   0  -2  29 3409.27  213.80   1-0.38598 0.40814 0.82345-0.88842 0.41586 0.21003
   0  -2 -30  743.89   48.27   1 0.33763-0.36112 0.84053-0.90539-0.42367-0.22327
   0   2 -30  719.19   59.69   1 0.61033-0.63382 0.74296-0.67808-0.27476-0.37212
   0  -2  30  891.92  134.58   1-0.38474 0.40767 0.82021-0.88519 0.42334 0.22414
   0  -2 -31   26.78   22.16   1 0.31987-0.34414 0.84360-0.90845-0.43129-0.23721
   0   2 -31    3.45   16.97   1 0.59310-0.61737 0.75249-0.68761-0.28631-0.38214
   0  -2  31   74.53   44.02   1-0.38343 0.40712 0.81682-0.88180 0.43101 0.23805
   0   2  31  142.26   51.30   1-0.40462 0.42831 0.87448-0.80950 0.26751 0.40155
   0  -2 -32 1289.94  253.17   1 0.30159-0.32706 0.84612-0.91108-0.43945-0.25091
   0   2 -32  955.50  102.75   1 0.57545-0.60050 0.76169-0.69681-0.29778-0.39223
   0  -2  32 1143.24  308.28   1-0.38206 0.40652 0.81328-0.87825 0.43885 0.25179
   0   2  32  804.03  190.80   1-0.40335 0.42781 0.87077-0.80579 0.28118 0.40947
   0  -2 -33  317.64   86.03   1 0.28222-0.30848 0.84870-0.91366-0.44726-0.26466
   0   2 -33  299.24  100.13   1 0.55734-0.58317 0.77056-0.70568-0.30919-0.40238
   0  -2  33  364.93   82.61   1-0.38063 0.40585 0.80958-0.87456 0.44686 0.26537
   0   2  33  397.59   98.71   1-0.40201 0.42723 0.86691-0.80194 0.29468 0.41755
   0   2 -34   58.52   34.09   1 0.53852-0.56515 0.77923-0.71438-0.32058-0.41262
   0  -2  34  114.91   44.14   1-0.37913 0.40512 0.80573-0.87071 0.45501 0.27880
   0   2  34  118.92   47.29   1-0.40060 0.42659 0.86292-0.79794 0.30802 0.42579
   0   2 -35  103.32   51.91   1 0.51944-0.54685 0.78742-0.72257-0.33187-0.42289
   0  -2  35  168.41   69.86   1-0.37757 0.40432 0.80174-0.86671 0.46330 0.29210
   0   2  35   62.73   39.37   1-0.39913 0.42588 0.85877-0.79380 0.32123 0.43416
   0   2 -36   65.34   22.72   1 0.49983-0.52802 0.79526-0.73041-0.34310-0.43323
   0  -2  36   31.81   41.55   1-0.37594 0.40346 0.79759-0.86256 0.47170 0.30527
   0   2  36  207.40   59.70   1-0.39758 0.42509 0.85449-0.78951 0.33432 0.44266
   0   2 -37   15.59   23.05   1 0.47967-0.50865 0.80273-0.73788-0.35428-0.44361
   0  -2  37   49.62   40.77   1-0.37425 0.40253 0.79329-0.85826 0.48022 0.31834
   0   2  37   53.51   44.12   1-0.39596 0.42424 0.85005-0.78508 0.34728 0.45128
   0  -2  38  231.22   87.59   1-0.37249 0.40154 0.78884-0.85381 0.48884 0.33130
   0   2  38  197.25   76.41   1-0.39428 0.42332 0.84548-0.78050 0.36014 0.46000
   0   2  39  172.11   59.85   1-0.39252 0.42233 0.84075-0.77577 0.37290 0.46882
   0  -2  40  142.51   61.74   1-0.36878 0.39935 0.77947-0.84445 0.50637 0.35694
   0   2  40   29.71   45.49   1-0.39069 0.42127 0.83587-0.77090 0.38557 0.47774
   0  -2  41  176.25   69.39   1-0.36678 0.39805 0.77462-0.83959 0.51518 0.36963
   0   2  41   70.32   57.44   1-0.38879 0.42013 0.83084-0.76587 0.39815 0.48674
   0  -2  42   48.41   44.30   1-0.36476 0.39679 0.76956-0.83452 0.52414 0.38225
   0   2  42   88.30   42.62   1-0.38682 0.41892 0.82566-0.76069 0.41065 0.49582
   0   3   0   10.55   12.42   1 0.95982-0.95982 0.04872 0.04872 0.27634-0.27634
   0  -3   0   -3.54   11.25   1 0.94195-0.94195-0.04872-0.04872 0.33218-0.33218
   0  -3   0  -12.75   10.27   1-0.00739 0.00739-0.04873-0.04873 0.99878-0.99878
   0   3   0  -12.66   13.30   1-0.05176 0.05176 0.04873 0.04873 0.99746-0.99746
   0   3  -1 4868.03  150.16   1 0.96457-0.96532 0.11148-0.01406 0.23911-0.26067
   0  -3   1 4583.02  214.13   1 0.95603-0.95525 0.02123-0.11867 0.29249-0.27092
   0   3   1 4555.42  211.80   1 0.94694-0.94616-0.02730 0.12474 0.32024-0.29867
   0  -3  -1 4818.31  149.52   1 0.91285-0.91362-0.14302 0.04557 0.38242-0.40399
   0  -3  -1 4649.92  215.88   1 0.09159-0.09237-0.26454 0.16711 0.96001-0.98160
   0   3   1 4731.67  219.94   1 0.04677-0.04600-0.16742 0.26488 0.98477-0.96318
   0  -3   1 4469.92  208.11   1-0.10404 0.10480 0.16522-0.26268 0.98075-0.95917
   0   3  -1 4621.14  215.07   1-0.14713 0.14638 0.26119-0.16374 0.95400-0.97558
   0   3  -2  627.16   45.77   1 0.96470-0.96621 0.16427-0.06686 0.20578-0.24891
   0  -3   2  634.69   45.32   1 0.96211-0.96061 0.07290-0.17032 0.26270-0.21957
   0   3   2  613.07   43.30   1 0.92087-0.91932-0.12050 0.21794 0.37076-0.32762
   0  -3  -2  573.06   40.94   1 0.85569-0.85723-0.26791 0.17049 0.44273-0.48587
   0  -3  -2  585.14   47.77   1 0.17771-0.17927-0.44914 0.35170 0.87560-0.91878
   0   3   2  671.05   47.38   1 0.13315-0.13159-0.35403 0.45147 0.92570-0.88252
   0  -3   2  596.18   42.80   1-0.18462 0.18613 0.34615-0.44360 0.91983-0.87668
   0   3  -2  668.80   47.31   1-0.22571 0.22419 0.43972-0.34226 0.86931-0.91246
   0  -3   316175.72  337.32   1 0.96455-0.96229 0.11109-0.20850 0.23935-0.17465
   0   3   316019.52  330.49   1 0.87329-0.87097-0.23429 0.33172 0.42714-0.36244
   0  -3  -316169.57  335.16   1 0.74880-0.75111-0.42554 0.32811 0.50814-0.57285
   0  -3  -316663.45  344.09   1 0.24366-0.24597-0.58833 0.49088 0.77102-0.83578
   0  -3   315455.30  320.59   1-0.24432 0.24660 0.48267-0.58012 0.84102-0.77629
   0   3  -316421.69  340.79   1-0.28350 0.28122 0.57392-0.47647 0.76826-0.83299
   0   3   4 1855.58  119.25   1-0.56436 0.56752 0.60384-0.50647-0.56290 0.64914
   0   3  -4 1896.78  123.17   1 0.95685-0.95986 0.24904-0.15163 0.14968-0.23593
   0  -3   4 2018.81  131.63   1 0.96511-0.96210 0.13922-0.23664 0.22174-0.13548
   0   3   4 1949.92  127.89   1 0.79227-0.78918-0.36869 0.46612 0.48616-0.39988
   0   3   4 1804.60  116.53   1 0.24776-0.24466-0.59687 0.69432 0.76312-0.67678
   0  -3   4 1844.02  120.67   1-0.28599 0.28902 0.57977-0.67723 0.76293-0.67662
   0   3  -4 1867.32  126.02   1-0.32369 0.32064 0.66930-0.57185 0.66877-0.75509
   0   3   568332.19  718.81   1-0.30011 0.30408 0.75936-0.66194-0.57731 0.68510
   0  -3   568584.34  731.30   1-0.31461 0.31843 0.64760-0.74505 0.69398-0.58608
   0  -3  -6 3557.56  166.91   1-0.50192 0.49717 0.64912-0.74649-0.57158 0.44221
   0   3   6 3887.27  183.39   1 0.00159 0.00316 0.84505-0.74762-0.53467 0.66410
   0   3  -6 3680.66  175.21   1 0.94330-0.94785 0.31557-0.21815 0.10289-0.23231
   0  -3   6 3249.77  156.74   1 0.96429-0.95978 0.17451-0.27192 0.19918-0.06979
   0  -3   6 3394.15  162.64   1-0.33440 0.33897 0.69509-0.79253 0.63641-0.50692
   0   3  -6 3599.42  173.34   1-0.37002 0.36544 0.78260-0.68514 0.50060-0.63009
   0  -3  -721505.83  441.62   1-0.32467 0.31911 0.74846-0.84588-0.57826 0.42736
   0   3  -721579.90  450.00   1 0.93527-0.94058 0.34425-0.24683 0.08218-0.23318
   0  -3   720457.13  426.99   1 0.96374-0.95847 0.18470-0.28211 0.19256-0.04161
   0  -3   721198.60  445.66   1-0.34827 0.35361 0.72882-0.82627 0.58950-0.43843
   0   3  -720573.71  431.46   1-0.38311 0.37776 0.81598-0.71852 0.43288-0.58396
   0  -3  -8   63.01   12.67   1-0.16348 0.15712 0.80900-0.90643-0.56460 0.39202
   0   3   8   60.53   14.20   1 0.47447-0.46821 0.80457-0.70729-0.35711 0.52963
   0   3  -8  104.04   24.85   1 0.92665-0.93272 0.37063-0.27321 0.06274-0.23531
   0  -3   8  -81.45   55.81   1 0.96331-0.95728 0.19128-0.28870 0.18826-0.01574
   0  -3   8  130.53   27.23   1-0.35818 0.36428 0.75320-0.85064 0.55171-0.37907
   0   3  -8   82.98   20.72   1-0.39233 0.38622 0.84025-0.74278 0.37423-0.54689
   0   3   995271.77  998.24   1 0.61399-0.60695 0.74086-0.64353-0.27226 0.46633
   0   3  -993662.43 1000.97   1 0.91756-0.92439 0.39510-0.29769 0.04435-0.23849
   0  -3   998860.60 1064.86   1-0.36537 0.37223 0.77109-0.86853 0.52146-0.32723
   0   3  -998361.45 1051.92   1-0.39892 0.39204 0.85820-0.76074 0.32302-0.51727
   0  -3 -10 1109.56   76.79   1 0.06949-0.07745 0.85271-0.95015-0.51772 0.30199
   0   3  10 1070.04   73.00   1 0.70880-0.70098 0.67615-0.57883-0.20099 0.41662
   0   3 -10 1080.10   81.07   1 0.90805-0.91564 0.41798-0.32057 0.02684-0.24255
   0  -3  10  860.00   72.05   1 0.96294-0.95541 0.19624-0.29366 0.18500 0.03063
   0  -3  10 1033.46   85.62   1-0.37071 0.37836 0.78434-0.88180 0.49736-0.28153
   0   3 -10  968.02   72.52   1-0.40366 0.39602 0.87168-0.77422 0.27786-0.49369
   0  -3 -11 1262.69   84.99   1 0.14526-0.15401 0.85622-0.95367-0.49575 0.25844
   0   3  11 1207.53   82.35   1 0.77463-0.76606 0.61621-0.51883-0.14217 0.37942
   0   3 -11 1283.31   92.71   1 0.89818-0.90652 0.43950-0.34209 0.01006-0.24734
   0  -3  11 1096.20   85.48   1 0.96299-0.95471 0.19556-0.29297 0.18546 0.05175
   0  -3  11 1363.45   99.54   1-0.37466 0.38306 0.79432-0.89178 0.47820-0.24079
   0  -3 -12 5049.99  160.34   1 0.20125-0.21080 0.85536-0.95280-0.47733 0.21844
   0   3  12 4495.21  211.64   1 0.82116-0.81181 0.56295-0.46557-0.09360 0.35242
   0   3 -12 4479.74  214.27   1 0.88796-0.89707 0.45986-0.36245-0.00607-0.25276
   0  -3  12 4939.81  176.17   1-0.37761 0.38678 0.80183-0.89929 0.46310-0.20411
   0  -3 -13  665.96   46.53   1 0.24236-0.25271 0.85280-0.95024-0.46258 0.18212
   0   3  13  577.29   39.89   1 0.85528-0.84515 0.51547-0.41808-0.05266 0.33305
   0   3 -13  577.92   48.14   1 0.87743-0.88729 0.47921-0.38179-0.02169-0.25872
   0  -3  13  587.86   49.61   1 0.96343-0.95365 0.18943-0.28685 0.18947 0.09086
   0  -3  13  790.71  146.09   1-0.37981 0.38975 0.80748-0.90495 0.45133-0.17075
   0  -3 -14 2606.04  153.59   1 0.27231-0.28345 0.84987-0.94731-0.45117 0.14913
   0   3 -14 2586.19  171.27   1 0.86659-0.87751 0.49757-0.40018-0.03772-0.26422
   0   3  14 2498.55  146.16   1 0.88088-0.87026 0.47303-0.37562-0.01667 0.31866
   0  -3  14 2316.41  137.29   1 0.96376-0.95322 0.18444-0.28185 0.19273 0.10917
   0  -3  14 2726.50  166.44   1-0.38145 0.39215 0.81169-0.90916 0.44230-0.14014
   0  -3 -15  100.10   21.62   1 0.29377-0.30571 0.84721-0.94465-0.44263 0.11902
   0   3  15   89.25   17.60   1 0.90070-0.88932 0.43419-0.33677 0.01424 0.30931
   0  -3  15   73.57   31.97   1 0.96410-0.95281 0.17837-0.27579 0.19667 0.12679
   0  -3  15  -14.82   35.45   1-0.38264 0.39410 0.81477-0.91223 0.43557-0.11183
   0  -3 -16 6489.43  288.75   1 0.30869-0.32142 0.84507-0.94251-0.43652 0.09134
   0   3 -16 6250.54  283.56   1 0.84399-0.85646 0.53217-0.43478-0.06683-0.27825
   0   3  16 5918.64   56.51   1 0.91624-0.90411 0.39841-0.30100 0.04184 0.30328
   0  -3  16 6087.88  273.09   1 0.96443-0.95239 0.17137-0.26879 0.20121 0.14382
   0  -3  16 6511.87  299.07   1-0.38347 0.39570 0.81693-0.91439 0.43077-0.08544
   0  -3 -17 1564.31  132.94   1 0.31837-0.33169 0.84384-0.94112-0.43192 0.06532
   0   3 -17 1766.54  140.63   1 0.83224-0.84549 0.54847-0.45109-0.08090-0.28575
   0   3  17 1445.21  114.64   1 0.92857-0.91567 0.36508-0.26766 0.06687 0.29982
   0  -3  17 1354.39  106.48   1 0.96473-0.95194 0.16354-0.26095 0.20625 0.16034
   0  -3  17 1564.33  149.20   1-0.38401 0.39701 0.81834-0.91580 0.42760-0.06069
   0  -3 -18 6586.66  293.23   1 0.32400-0.33810 0.84291-0.94019-0.42954 0.04137
   0   3 -18 6040.74  141.74   1 0.82019-0.83422 0.56419-0.46681-0.09470-0.29352
   0   3  18 6140.74  273.17   1 0.93839-0.92473 0.33368-0.23626 0.08987 0.29839
   0  -3  18 5695.17  294.17   1 0.96495-0.95141 0.15495-0.25237 0.21175 0.17640
   0  -3  18 6187.65  288.97   1-0.38432 0.39808 0.81912-0.91659 0.42582-0.03732
   0  -3 -19 5940.55  316.02   1 0.32628-0.34116 0.84253-0.93981-0.42856 0.01883
   0   3 -19 5770.93  312.17   1 0.80783-0.82265 0.57937-0.48198-0.10825-0.30154
   0   3  19 5326.68  281.87   1 0.94621-0.93179 0.30381-0.20640 0.11125 0.29858
   0  -3  19 5103.72  274.75   1 0.96509-0.95079 0.14568-0.24310 0.21765 0.19207
   0  -3  19 6086.39  334.83   1-0.38442 0.39894 0.81938-0.91685 0.42523-0.01515
   0  -3 -20  685.56   54.79   1 0.32577-0.34143 0.84262-0.93990-0.42878-0.00250
   0   3 -20  809.14   90.32   1 0.79518-0.81077 0.59405-0.49666-0.12158-0.30978
   0   3  20  705.48   82.55   1 0.95225-0.93720 0.27556-0.17814 0.13144 0.29985
   0  -3  20  932.07  143.90   1-0.38434 0.39963 0.81919-0.91665 0.42567 0.00598
   0  -3 -21  488.89   79.28   1 0.32290-0.33934 0.84310-0.94038-0.43001-0.02285
   0   3 -21  356.01   88.71   1 0.78221-0.79858 0.60826-0.51088-0.13472-0.31821
   0   3  21  307.29   73.51   1 0.95702-0.94122 0.24790-0.15048 0.15046 0.30239
   0  -3  21  541.24  108.57   1-0.38411 0.40017 0.81860-0.91606 0.42701 0.02622
   0  -3 -22  346.09   88.00   1 0.31800-0.33523 0.84390-0.94118-0.43208-0.04234
   0   3 -22  284.85   85.19   1 0.76893-0.78608 0.62203-0.52465-0.14768-0.32681
   0   3  22  275.34   62.85   1 0.96058-0.94403 0.22101-0.12359 0.16860 0.30582
   0  -3  22  376.65   85.97   1-0.38375 0.40057 0.81766-0.91512 0.42913 0.04568
   0  -3 -23    4.72   12.39   1 0.31148-0.32978 0.84465-0.94209-0.43536-0.06083
   0   3 -23   31.67   22.84   1 0.75532-0.77325 0.63539-0.53800-0.16048-0.33558
   0  -3  23   55.32   34.81   1-0.38327 0.40085 0.81640-0.91387 0.43194 0.06446
   0  -3 -24  274.16   82.43   1 0.30322-0.32232 0.84588-0.94332-0.43878-0.07898
   0   3 -24  241.66   80.16   1 0.74139-0.76010 0.64835-0.55096-0.17313-0.34450
   0   3  24  190.05   53.43   1 0.96454-0.94648 0.16889-0.07148 0.20281 0.31474
   0  -3  24  269.82   79.80   1-0.38268 0.40102 0.81487-0.91233 0.43536 0.08262
   0  -3 -25  269.21   70.26   1 0.29352-0.31341 0.84724-0.94468-0.44273-0.09660
   0   3 -25  249.58   64.19   1 0.72691-0.74648 0.66114-0.56382-0.18570-0.35336
   0   3  25  145.06   42.24   1 0.96510-0.94629 0.14341-0.04600 0.21909 0.32002
   0  -3  25  268.09   70.95   1-0.38198 0.40109 0.81307-0.91053 0.43931 0.10025
   0  -3 -26   39.10   15.12   1 0.28250-0.30319 0.84867-0.94611-0.44715-0.11376
   0   3 -26   44.24   29.89   1 0.71228-0.73264 0.67335-0.57602-0.19810-0.36252
   0   3  26   67.65   23.02   1 0.96479-0.94523 0.11818-0.02077 0.23494 0.32573
   0  -3  26   90.19   40.55   1-0.38119 0.40106 0.81103-0.90849 0.44375 0.11740
   0  -3 -27 1329.59  123.85   1 0.27026-0.29175 0.85010-0.94754-0.45197-0.13052
   0   3 -27 1237.56  108.29   1 0.69730-0.71844 0.68519-0.58787-0.21039-0.37180
   0   3  27  872.78   80.52   1 0.96364-0.94333 0.09311 0.00430 0.25042 0.33182
   0  -3  27 1146.04  125.13   1-0.38031 0.40095 0.80876-0.90622 0.44861 0.13412
   0  -3 -28  232.75   62.22   1 0.25685-0.27914 0.85150-0.94894-0.45713-0.14693
   0   3 -28  254.29   69.93   1 0.68195-0.70388 0.69669-0.59937-0.22258-0.38118
   0  -3  28  287.71   56.48   1-0.37934 0.40075 0.80628-0.90374 0.45386 0.15045
   0  -3 -29 1987.07  132.55   1 0.24233-0.26541 0.85280-0.95024-0.46259-0.16304
   0   3 -29 1753.81  171.17   1 0.66623-0.68893 0.70785-0.61053-0.23467-0.39065
   0  -3  29 1509.35  252.00   1-0.37830 0.40046 0.80360-0.90106 0.45946 0.16644
   0  -3 -30  278.19   83.90   1 0.22672-0.25060 0.85397-0.95141-0.46831-0.17889
   0   3 -30  344.82  214.94   1 0.65011-0.67360 0.71867-0.62135-0.24667-0.40021
   0  -3  30  380.46   59.09   1-0.37717 0.40010 0.80072-0.89819 0.46537 0.18211
   0  -3 -31  163.64   50.04   1 0.21005-0.23472 0.85495-0.95239-0.47426-0.19452
   0   3 -31  234.90   44.15   1 0.63359-0.65786 0.72916-0.63184-0.25859-0.40985
   0  -3  31  248.56  115.51   1-0.37597 0.39967 0.79766-0.89512 0.47156 0.19750
   0  -3 -32    5.33   14.09   1 0.19230-0.21777 0.85570-0.95314-0.48040-0.20996
   0   3 -32   48.15   25.83   1 0.61665-0.64171 0.73931-0.64199-0.27043-0.41957
   0  -3  32  101.31   40.77   1-0.37470 0.39915 0.79442-0.89188 0.47801 0.21264
   0  -3 -33   47.15   23.33   1 0.17348-0.19974 0.85616-0.95360-0.48670-0.22523
   0   3 -33   58.66   38.59   1 0.59928-0.62512 0.74914-0.65181-0.28221-0.42936
   0  -3  33   29.08   23.23   1-0.37335 0.39857 0.79099-0.88846 0.48469 0.22754
   0   3 -34   32.20   26.22   1 0.58146-0.60808 0.75862-0.66130-0.29391-0.43922
   0  -3  34   91.44   45.94   1-0.37192 0.39791 0.78740-0.88486 0.49159 0.24222
   0   3  34  112.59   51.39   1-0.40419 0.43018 0.87323-0.77577 0.27217 0.46164
   0   3 -35   82.93   31.17   1 0.56316-0.59056 0.76777-0.67045-0.30556-0.44914
   0  -3  35   92.91   34.67   1-0.37043 0.39718 0.78363-0.88110 0.49868 0.25671
   0   3  35   92.27   32.46   1-0.40282 0.42958 0.86925-0.77179 0.28657 0.46882
   0   3 -36   35.44   30.79   1 0.54437-0.57255 0.77657-0.67925-0.31714-0.45911
   0  -3  36   96.48   47.14   1-0.36887 0.39638 0.77970-0.87716 0.50595 0.27102
   0   3  36   79.58   37.52   1-0.40138 0.42889 0.86511-0.76764 0.30079 0.47619
   0   3 -37   20.40   18.73   1 0.52480-0.55378 0.78518-0.68790-0.32873-0.46916
   0  -3  37  146.42  105.43   1-0.36720 0.39542 0.77566-0.87311 0.51333 0.28516
   0   3  37   52.80   38.93   1-0.39985 0.42813 0.86080-0.76334 0.31483 0.48373
   0   3 -38   69.06   30.10   1 0.50494-0.53470 0.79327-0.69599-0.34021-0.47925
   0  -3  38   84.20   60.86   1-0.36549 0.39447 0.77139-0.86884 0.52091 0.29915
   0   3  38   58.84   28.47   1-0.39825 0.42730 0.85634-0.75888 0.32872 0.49143
   0  -3  39  145.83   58.57   1-0.36372 0.39346 0.76696-0.86441 0.52864 0.31300
   0   3  39   38.67   39.26   1-0.39657 0.42638 0.85173-0.75426 0.34246 0.49927
   0  -3  40  438.70  175.82   1-0.36187 0.39238 0.76236-0.85981 0.53650 0.32672
   0   3  40  144.33   85.59   1-0.39482 0.42539 0.84695-0.74949 0.35606 0.50724
   0  -3  41   82.19   42.24   1-0.35995 0.39122 0.75760-0.85505 0.54448 0.34033
   0   3  41  208.31   80.34   1-0.39299 0.42433 0.84201-0.74455 0.36955 0.51534
   0  -3  42  169.88   67.04   1-0.35796 0.39000 0.75267-0.85012 0.55257 0.35382
   0   3  42   79.73   27.59   1-0.39108 0.42318 0.83691-0.73945 0.38291 0.52356
   0   4   0115490.6 1212.75   1-0.05908 0.05908 0.06497 0.06497 0.99613-0.99613
   0   4  -143236.17  467.51   1 0.96458-0.96534 0.11197 0.01791 0.23880-0.26037
   0  -4   143279.26  467.34   1 0.95061-0.94983-0.00958-0.12034 0.31023-0.28866
   0  -4  -143812.83  473.88   1 0.91578-0.91655-0.13502 0.00509 0.37830-0.39987
   0   4   143014.58  463.24   1 0.01532-0.01455-0.09865 0.22860 0.99500-0.97341
   0   4  -141798.66  449.65   1-0.13163 0.13088 0.22625-0.09632 0.96513-0.98670
   0   4  -2 7887.91  194.34   1 0.96498-0.96648 0.15384-0.02395 0.21246-0.25559
   0  -4   2 7115.27  219.84   1 0.95790-0.95635 0.03394-0.16387 0.28507-0.24193
   0   4   2 7299.27  222.32   1 0.94175-0.94020-0.04954 0.17946 0.33263-0.28949
   0  -4  -2 7679.21  188.85   1 0.87903-0.88058-0.22260 0.09271 0.42159-0.46473
   0  -4  -2 7591.52  230.95   1 0.14425-0.14581-0.37782 0.24791 0.91457-0.95774
   0   4   2 7716.62  189.37   1 0.08451-0.08296-0.24943 0.37938 0.96469-0.92150
   0  -4   2 7454.88  229.03   1-0.13989 0.14141 0.24485-0.37479 0.95941-0.91626
   0   4  -2 7544.27  230.71   1-0.19565 0.19414 0.37130-0.24136 0.90766-0.95081
   0   4  -315855.63  333.08   1 0.96329-0.96555 0.19151-0.06162 0.18811-0.25281
   0  -4   315986.45  337.15   1 0.96189-0.95956 0.06800-0.19793 0.26483-0.20012
   0   4   316021.80  333.90   1 0.92108-0.91876-0.11987 0.24980 0.37043-0.30572
   0  -4  -315360.39  323.13   1 0.81870-0.82102-0.32985 0.19995 0.47001-0.53472
   0   4   315767.04  327.71   1 0.14409-0.14175-0.37748 0.50739 0.91473-0.84997
   0  -4   315962.77  339.92   1-0.19437 0.19664 0.36838-0.49831 0.90912-0.84439
   0   4  -315947.44  339.69   1-0.24849 0.24622 0.49232-0.36238 0.83418-0.89891
   0  -4   417868.01  373.57   1 0.96373-0.96072 0.09446-0.22435 0.24959-0.16333
   0   4   418272.98  377.37   1 0.88934-0.88624-0.20050 0.33040 0.41093-0.32466
   0  -4  -417937.13  373.94   1 0.72335-0.72644-0.45550 0.32559 0.51891-0.60519
   0  -4  -418660.28  386.91   1 0.25065-0.25374-0.60289 0.47294 0.75742-0.84376
   0   4   416919.50  351.65   1 0.19193-0.18884-0.47972 0.60966 0.85617-0.76983
   0  -4   417659.75  368.53   1-0.23741 0.24044 0.46668-0.59661 0.85196-0.76565
   0   4  -417767.92  374.95   1-0.28963 0.28660 0.58835-0.45841 0.75494-0.84125
   0   4   5  202.55   31.73   1-0.57854 0.58250 0.59267-0.46284-0.56037 0.66817
   0   4  -5  251.75   44.56   1 0.95556-0.95932 0.25711-0.12722 0.14416-0.25199
   0  -4   5  158.72   48.41   1 0.96469-0.96093 0.11491-0.24480 0.23697-0.12915
   0   4   5  191.65   43.47   1 0.84211-0.83824-0.29183 0.42173 0.45350-0.34566
   0   4   5  277.87   39.51   1 0.22951-0.22565-0.55881 0.68875 0.79690-0.68898
   0  -4   5  117.59   25.08   1-0.27013 0.27393 0.54264-0.67258 0.79533-0.68745
   0   4  -5  251.33   35.74   1-0.32085 0.31704 0.66251-0.53258 0.67684-0.78474
   0   4  -6 2079.95  138.37   1 0.95012-0.95464 0.28610-0.15622 0.12409-0.25347
   0  -4   6 2147.25  146.80   1 0.96505-0.96053 0.13046-0.26035 0.22726-0.09787
   0   4   6 2215.06  144.33   1 0.77551-0.77087-0.39156 0.52146 0.49523-0.36582
   0   4   6 1966.12  128.59   1 0.25836-0.25373-0.61888 0.74883 0.74177-0.61226
   0  -4   6 2110.08  141.41   1-0.29483 0.29938 0.60060-0.73054 0.74319-0.61373
   0   4  -6 1952.96  136.05   1-0.34427 0.33970 0.71905-0.58912 0.60367-0.73316
   0   4   7  729.33   50.36   1-0.14889 0.15444 0.81320-0.68330-0.56260 0.71360
   0   4  -7  800.51   67.11   1 0.94393-0.94924 0.31309-0.18320 0.10466-0.25566
   0  -4   7  817.05   61.36   1 0.96511-0.95984 0.14202-0.27191 0.21997-0.06902
   0  -4   7  763.57   57.95   1-0.31343 0.31877 0.64478-0.77471 0.69714-0.54607
   0   4  -7  829.63   64.87   1-0.36180 0.35646 0.76218-0.63225 0.53682-0.68788
   0   4   810901.77  261.15   1 0.09300-0.08663 0.85437-0.72445-0.51126 0.68386
   0   4  -810751.79  265.04   1 0.93702-0.94309 0.33838-0.20849 0.08646-0.25903
   0  -4   810349.06  257.50   1 0.96504-0.95902 0.15028-0.28017 0.21473-0.04221
   0  -4   810620.69  264.76   1-0.32752 0.33362 0.67851-0.80844 0.65752-0.48488
   0   4  -811136.00  277.24   1-0.37501 0.36889 0.79522-0.66527 0.47643-0.64909
   0  -4  -9 1352.94   90.00   1-0.46215 0.45502 0.67494-0.80477-0.57520 0.38115
   0   4   9 1426.48  102.13   1 0.30965-0.30260 0.84520-0.71550-0.43558 0.62966
   0   4  -9 1494.33  101.72   1 0.92954-0.93636 0.36220-0.23231 0.06900-0.26313
   0  -4   9 1397.66  108.57   1 0.96494-0.95816 0.15579-0.28568 0.21121-0.01713
   0  -4   9 1533.22  108.59   1-0.33828 0.34514 0.70448-0.83441 0.62391-0.42968
   0   4  -9 1552.11  108.17   1-0.38496 0.37808 0.82079-0.69084 0.42202-0.61626
   0  -4 -10 1222.79   83.52   1-0.34762 0.33968 0.73768-0.86758-0.57877 0.36320
   0   4  10 1322.44   97.42   1 0.48244-0.47461 0.80174-0.67204-0.35277 0.56842
   0   4 -10 1287.74   93.70   1 0.92154-0.92912 0.38475-0.25487 0.05217-0.26788
   0  -4  10 1172.04   85.61   1 0.96486-0.95734 0.15900-0.28888 0.20917 0.00647
   0  -4  10 1212.28   89.72   1-0.34655 0.35418 0.72462-0.85455 0.59566-0.37985
   0   4 -10 1223.01   89.31   1-0.39251 0.38487 0.84074-0.71079 0.37293-0.58876
   0  -4 -11   81.45   18.63   1-0.24398 0.23525 0.78191-0.91181-0.57365 0.33652
   0   4  11   73.27   16.69   1 0.61130-0.60269 0.74240-0.61264-0.27410 0.51130
   0   4 -11   68.89   24.21   1 0.91307-0.92142 0.40620-0.27631 0.03590-0.27318
   0  -4  11   65.82   19.21   1 0.96483-0.95655 0.16023-0.29012 0.20838 0.02883
   0  -4  11  100.01   33.76   1-0.35297 0.36136 0.74035-0.87028 0.57208-0.33469
   0   4 -11  105.72   25.59   1-0.39828 0.38987 0.85643-0.72648 0.32846-0.56587
   0  -4 -12   12.25   10.04   1-0.15578 0.14625 0.81125-0.94115-0.56356 0.30469
   0   4  12   14.41   10.60   1 0.70502-0.69563 0.67917-0.54940-0.20411 0.46286
   0   4 -12   45.69   19.01   1 0.90418-0.91329 0.42666-0.29677 0.02011-0.27896
   0  -4  12    8.96   11.20   1 0.96484-0.95581 0.15977-0.28966 0.20867 0.05010
   0  -4  12   57.48   30.31   1-0.35797 0.36713 0.75270-0.88263 0.55253-0.29356
   0   4 -12   18.19   16.67   1-0.40269 0.39352 0.86886-0.73891 0.28794-0.54694
   0  -4 -13 1179.29  102.54   1-0.08231 0.07199 0.82985-0.95976-0.55186 0.27142
   0   4  13 1251.81  108.65   1 0.77321-0.76308 0.61767-0.48783-0.14355 0.42394
   0   4 -13 1129.52  102.81   1 0.89489-0.90476 0.44624-0.31635 0.00475-0.28517
   0  -4  13 1315.21  125.44   1-0.36189 0.37181 0.76241-0.89234 0.53641-0.25586
   0  -4 -14   42.45    9.38   1-0.02305 0.01193 0.84125-0.97115-0.54014 0.23813
   0   4  14   20.42   10.18   1 0.82268-0.81177 0.56101-0.43117-0.09189 0.39385
   0   4 -14   40.94   26.24   1 0.88522-0.89585 0.46504-0.33515-0.01023-0.29175
   0  -4  14   17.28   11.60   1 0.96496-0.95443 0.15466-0.28455 0.21194 0.08996
   0  -4  14   35.46   26.62   1-0.36496 0.37564 0.77006-0.89999 0.52325-0.22111
   0  -4 -1518323.10  364.62   1 0.02397-0.03588 0.84802-0.97793-0.52940 0.20582
   0   4  1517268.00  342.55   1 0.85933-0.84764 0.50920-0.37935-0.04740 0.37092
   0   4 -1517549.26  363.66   1 0.87519-0.88657 0.48313-0.35324-0.02488-0.29867
   0  -4  1516229.28  333.86   1 0.96503-0.95375 0.15033-0.28022 0.21470 0.10876
   0  -4  1518025.23  380.14   1-0.36736 0.37880 0.77606-0.90599 0.51260-0.18889
   0  -4 -16 2370.00  174.11   1 0.06077-0.07347 0.85192-0.98182-0.52012 0.17496
   0   4  16 2004.02  146.82   1 0.88678-0.87464 0.46211-0.33223-0.00788 0.35301
   0  -4  16 2210.56  163.62   1 0.96509-0.95305 0.14501-0.27489 0.21808 0.12694
   0  -4  16 2345.13  178.07   1-0.36925 0.38148 0.78067-0.91062 0.50418-0.15885
   0  -4 -17 1795.42  138.89   1 0.08869-0.10222 0.85410-0.98403-0.51247 0.14572
   0   4 -17 1526.73  125.13   1 0.85406-0.86731 0.51732-0.38748-0.05422-0.31243
   0   4  17 1421.23  108.54   1 0.90780-0.89490 0.41857-0.28868 0.02639 0.34030
   0  -4  17 1424.66  113.69   1 0.96511-0.95231 0.13878-0.26867 0.22202 0.14457
   0  -4  17 1484.44  129.01   1-0.37067 0.38366 0.78423-0.91418 0.49757-0.13066
   0  -4 -18   53.87   19.22   1 0.11010-0.12443 0.85525-0.98518-0.50636 0.11803
   0   4 -18   72.17   22.78   1 0.84297-0.85701 0.53362-0.40377-0.06807-0.32015
   0   4  18   12.26    8.10   1 0.92394-0.91029 0.37823-0.24834 0.05707 0.33119
   0  -4  18   52.29   22.84   1-0.37172 0.38547 0.78687-0.91682 0.49259-0.10410
   0  -4 -19   27.41   12.16   1 0.12578-0.14090 0.85583-0.98575-0.50172 0.09182
   0   4 -19   11.97   15.03   1 0.83155-0.84636 0.54940-0.41955-0.08171-0.32808
   0   4  19   10.28    9.28   1 0.93639-0.92197 0.34053-0.21064 0.08490 0.32494
   0  -4  19   26.26   21.67   1-0.37246 0.38698 0.78875-0.91870 0.48902-0.07894
   0  -4 -20 1008.74   72.37   1 0.13667-0.15258 0.85609-0.98602-0.49841 0.06693
   0   4 -20  854.91   79.35   1 0.81978-0.83537 0.56470-0.43485-0.09515-0.33621
   0   4  20  844.09   61.69   1 0.94593-0.93076 0.30497-0.17509 0.11043 0.32097
   0  -4  20  925.75   79.89   1-0.37294 0.38823 0.78996-0.91991 0.48668-0.05502
   0  -4 -21 1076.36  132.63   1 0.14352-0.16024 0.85620-0.98613-0.49629 0.04324
   0   4 -21 1144.30  137.28   1 0.80768-0.82405 0.57956-0.44971-0.10841-0.34451
   0   4  21  965.84  120.82   1 0.95300-0.93720 0.27162-0.14173 0.13417 0.31869
   0  -4  21 1162.78  146.68   1-0.37320 0.38925 0.79061-0.92056 0.48542-0.03218
   0  -4 -22    8.97    9.99   1 0.14695-0.16446 0.85624-0.98616-0.49522 0.02060
   0   4 -22   26.98   22.84   1 0.79524-0.81239 0.59399-0.46414-0.12152-0.35297
   0  -4  22   60.58   29.47   1-0.37326 0.39007 0.79077-0.92072 0.48512-0.01030
   0  -4 -23   34.69   14.91   1 0.14741-0.16571 0.85625-0.98617-0.49508-0.00111
   0   4 -23   36.40   28.02   1 0.78245-0.80038 0.60801-0.47816-0.13448-0.36158
   0   4  23   25.83   18.60   1 0.96193-0.94462 0.20797-0.07809 0.17727 0.31871
   0  -4  23   80.14   44.57   1-0.37315 0.39073 0.79049-0.92044 0.48567 0.01073
   0  -4 -24  299.58   61.10   1 0.14528-0.16438 0.85622-0.98615-0.49574-0.02202
   0   4 -24  370.14   85.30   1 0.76931-0.78802 0.62164-0.49180-0.14731-0.37032
   0   4  24  213.00   62.19   1 0.96414-0.94608 0.17762-0.04773 0.19716 0.32038
   0  -4  24  387.44   93.18   1-0.37288 0.39122 0.78982-0.91977 0.48696 0.03102
   0  -4 -25  135.05   42.02   1 0.14084-0.16074 0.85617-0.98609-0.49712-0.04221
   0   4 -25  137.71   53.07   1 0.75583-0.77532 0.63491-0.50506-0.16001-0.37919
   0   4  25   96.42   28.85   1 0.96506-0.94625 0.14797-0.01808 0.21620 0.32291
   0  -4  25  133.33   67.04   1-0.37248 0.39158 0.78879-0.91874 0.48893 0.05063
   0  -4 -26  137.68   49.04   1 0.13434-0.15504 0.85605-0.98597-0.49912-0.06179
   0   4 -26  198.95   72.13   1 0.74198-0.76225 0.64781-0.51796-0.17260-0.38816
   0   4  26  132.03   39.07   1 0.96481-0.94525 0.11886 0.01102 0.23452 0.32615
   0  -4  26  290.99   70.66   1-0.37194 0.39182 0.78745-0.91740 0.49150 0.06965
   0  -4 -27  436.96   70.29   1 0.12596-0.14745 0.85583-0.98576-0.50166-0.08082
   0   4 -27  387.98   80.90   1 0.72758-0.74871 0.66057-0.53080-0.18513-0.39706
   0   4  27  159.22   61.67   1 0.96345-0.94313 0.09014 0.03974 0.25223 0.33001
   0  -4  27  328.26   87.16   1-0.37129 0.39193 0.78581-0.91576 0.49460 0.08813
   0  -4 -28 2319.28  155.14   1 0.11583-0.13811 0.85549-0.98541-0.50468-0.09937
   0   4 -28 2355.50  158.72   1 0.71299-0.73491 0.67277-0.54300-0.19751-0.40624
   0  -4  28 2893.92  165.47   1-0.37054 0.39194 0.78389-0.91384 0.49819 0.10612
   0  -4 -29 1006.17  114.84   1 0.10405-0.12713 0.85497-0.98489-0.50812-0.11751
   0   4 -29  925.14  174.71   1 0.69802-0.72073 0.68464-0.55487-0.20981-0.41551
   0  -4  29  813.41   67.50   1-0.36967 0.39184 0.78173-0.91168 0.50222 0.12367
   0  -4 -30   99.20   36.06   1 0.09070-0.11458 0.85423-0.98415-0.51191-0.13530
   0   4 -30  116.42   40.39   1 0.68267-0.70616 0.69617-0.56641-0.22202-0.42486
   0  -4  30   47.58   20.84   1-0.36872 0.39165 0.77932-0.90927 0.50665 0.14083
   0  -4 -31   63.05   22.89   1 0.07584-0.10051 0.85321-0.98313-0.51601-0.15277
   0   4 -31   32.09   47.88   1 0.66691-0.69118 0.70738-0.57762-0.23415-0.43429
   0  -4  31  162.55   60.42   1-0.36763 0.39127 0.77674-0.90667 0.51138 0.15762
   0   4 -32  518.38  102.19   1 0.65074-0.67579 0.71826-0.58850-0.24621-0.44380
   0  -4  32  391.93  106.63   1-0.36649 0.39090 0.77389-0.90382 0.51650 0.17408
   0   4 -33   74.97   37.91   1 0.63414-0.65998 0.72882-0.59906-0.25820-0.45337
   0  -4  33  112.43   36.36   1-0.36527 0.39043 0.77082-0.90075 0.52192 0.19024
   0   4 -34   81.76   32.66   1 0.61710-0.64372 0.73906-0.60929-0.27013-0.46300
   0  -4  34  121.08   59.40   1-0.36396 0.38989 0.76756-0.89749 0.52761 0.20613
   0   4 -35   81.59   23.25   1 0.59960-0.62700 0.74896-0.61920-0.28199-0.47270
   0  -4  35  232.27   94.22   1-0.36257 0.38926 0.76410-0.89403 0.53356 0.22176
   0   4 -36   62.22   26.46   1 0.58163-0.60981 0.75853-0.62877-0.29380-0.48245
   0  -4  36   35.30   43.62   1-0.36110 0.38856 0.76044-0.89037 0.53974 0.23716
   0   4  36  -18.72   41.02   1-0.40458 0.43210 0.87436-0.74441 0.26793 0.50904
   0   4 -37  126.82   50.69   1 0.56316-0.59212 0.76777-0.63801-0.30556-0.49226
   0  -4  37  102.64   55.87   1-0.35955 0.38777 0.75660-0.88653 0.54613 0.25235
   0   4  37  124.29   43.02   1-0.40317 0.43145 0.87025-0.74030 0.28302 0.51554
   0   4 -38  119.35   41.58   1 0.54391-0.57367 0.77682-0.64711-0.31733-0.50213
   0  -4  38   42.30   37.00   1-0.35793 0.38691 0.75258-0.88251 0.55272 0.26734
   0   4  38  -50.12   37.25   1-0.40168 0.43072 0.86597-0.73602 0.29790 0.52225
   0  -4  39  234.94   89.83   1-0.35622 0.38597 0.74837-0.87830 0.55950 0.28215
   0   4  39  133.51   50.79   1-0.40010 0.42991 0.86151-0.73156 0.31259 0.52914
   0  -4  40   86.59   46.26   1-0.35444 0.38495 0.74398-0.87391 0.56644 0.29679
   0   4  40  125.53   56.17   1-0.39844 0.42902 0.85687-0.72692 0.32711 0.53620
   0  -4  41  159.07   57.71   1-0.35259 0.38386 0.73941-0.86934 0.57353 0.31127
   0   4  41  165.93   74.56   1-0.39670 0.42804 0.85207-0.72212 0.34146 0.54343
   0  -4  42   64.60   29.30   1-0.35065 0.38269 0.73466-0.86459 0.58078 0.32561
   0   4  42    6.84   33.37   1-0.39487 0.42697 0.84709-0.71714 0.35567 0.55081
   0   5   0   15.11    9.29   1 0.96280-0.96280 0.08118 0.08118 0.25769-0.25769
   0  -5   0   17.05   16.15   1 0.93325-0.93325-0.08120-0.08120 0.34991-0.34991
   0  -5   0   -3.16   20.34   1 0.00738-0.00738-0.08121-0.08121 0.99666-0.99666
   0   5   0  -20.43   23.48   1-0.06639 0.06639 0.08122 0.08122 0.99448-0.99448
   0   5  -113202.29  280.03   1 0.96479-0.96555 0.11828 0.04407 0.23488-0.25644
   0   5   112021.17  290.81   1 0.95882-0.95804 0.04073 0.12167 0.28107-0.25950
   0  -5   112871.48  312.69   1 0.94521-0.94443-0.03502-0.12738 0.32457-0.30300
   0  -5  -112574.23  305.34   1 0.91491-0.91569-0.13741-0.02499 0.37953-0.40110
   0  -5  -113297.28  280.07   1 0.06751-0.06828-0.21255 0.05012 0.97481-0.99640
   0   5   113799.76  294.73   1-0.00678 0.00755-0.05007 0.21251 0.99872-0.97712
   0  -5   112632.04  304.61   1-0.05216 0.05293 0.04961-0.21205 0.99740-0.97582
   0   5  -113150.13  286.83   1-0.12438 0.12362 0.21088-0.04844 0.96956-0.99114
   0   5  -2 4405.70  214.16   1 0.96500-0.96651 0.15252 0.00983 0.21330-0.25643
   0  -5   2 4343.89  208.99   1 0.95291-0.95136 0.00269-0.16510 0.30321-0.26007
   0   5   2 3969.13  187.67   1 0.95175-0.95020-0.00364 0.16605 0.30684-0.26370
   0  -5  -2 3471.10  165.05   1 0.88722-0.88877-0.20516 0.04278 0.41320-0.45633
   0  -5  -2 3916.66  186.41   1 0.12489-0.12645-0.33631 0.17392 0.93343-0.97660
   0   5   2 4039.66  194.05   1 0.05022-0.04867-0.17493 0.33736 0.98329-0.94011
   0  -5   2 3810.92  191.77   1-0.10716 0.10870 0.17221-0.33465 0.97921-0.93604
   0   5  -2 3999.73  193.34   1-0.17815 0.17664 0.33144-0.16902 0.92650-0.96965
   0   5  -326050.45 2851.81   1 0.96376-0.96602 0.18431-0.02195 0.19281-0.25751
   0  -5   325016.20  519.38   1 0.95781-0.95549 0.03332-0.19573 0.28543-0.22072
   0   5   324809.02  514.31   1 0.94100-0.93867-0.05254 0.21495 0.33429-0.26958
   0  -5  -325793.34  534.56   1 0.84559-0.84792-0.28585 0.12348 0.45083-0.51554
   0  -5  -325983.51 2844.02   1 0.17647-0.17881-0.44650 0.28411 0.87720-0.94196
   0   5   326366.20 2886.37   1 0.10207-0.09973-0.28718 0.44957 0.95242-0.88765
   0  -5   326066.92 2853.97   1-0.15593 0.15821 0.28107-0.44349 0.94693-0.88220
   0   5  -325845.70  545.84   1-0.22490 0.22263 0.43787-0.27545 0.87044-0.93517
   0   5  -413959.53  297.60   1 0.96134-0.96435 0.21400-0.05164 0.17327-0.25953
   0  -5   412570.58  307.38   1 0.96088-0.95778 0.05804-0.22045 0.27080-0.18451
   0   5   412963.22 1419.83   1 0.92549-0.92239-0.10659 0.26900 0.36346-0.27718
   0  -5  -413099.47  277.65   1 0.78430-0.78739-0.37973 0.21735 0.49058-0.57686
   0  -5  -413612.17  286.43   1 0.22058-0.22367-0.54008 0.37765 0.81218-0.89852
   0   5   413291.33  282.33   1 0.14690-0.14378-0.38348 0.54587 0.91178-0.82543
   0  -5   413038.27 1429.84   1-0.19674 0.19977 0.37379-0.53621 0.90640-0.82009
   0   5  -412970.70 1421.45   1-0.26390 0.26087 0.52812-0.36570 0.80711-0.89342
   0   5   549482.51  533.81   1 0.18445-0.18055-0.46341 0.62580 0.86673-0.75879
   0   5   6 1578.49  105.34   1-0.57306 0.57781 0.59703-0.43475-0.56137 0.69074
   0   5  -6 2426.43  272.17   1 0.95364-0.95816 0.26815-0.10579 0.13657-0.26595
   0  -5   6 1579.13  108.76   1 0.96366-0.95915 0.09341-0.25577 0.25023-0.12084
   0   5   6 1449.78  161.21   1 0.21491-0.21027-0.52818 0.69061 0.82148-0.69197
   0  -5   6 1530.41  104.56   1-0.25730 0.26185 0.51276-0.67518 0.81906-0.68960
   0   5  -6 1751.19  120.58   1-0.32106 0.31648 0.66300-0.50059 0.67626-0.80575
   0   5  -7 6785.93  224.07   1 0.94868-0.95399 0.29304-0.13069 0.11885-0.26985
   0  -5   7 6707.70  212.02   1 0.96432-0.95905 0.10556-0.26792 0.24277-0.09181
   0   5   7 7127.89  223.06   1 0.83578-0.83036-0.30249 0.46486 0.45820-0.30723
   0   5   7 6314.57  196.02   1 0.23981-0.23441-0.58033 0.74276 0.77826-0.62717
   0  -5   7 6291.34  208.69   1-0.27880 0.28410 0.56290-0.72532 0.77807-0.62704
   0   5  -7 6638.13  209.94   1-0.34121 0.33587 0.71159-0.54918 0.61416-0.76523
   0   5   8   48.31   12.87   1-0.22429 0.23065 0.78907-0.62669-0.57188 0.74434
   0   5  -8   36.12   18.01   1 0.94300-0.94907 0.31673-0.15437 0.10206-0.27463
   0  -5   8   36.33   11.55   1 0.96468-0.95866 0.11474-0.27710 0.23708-0.06456
   0   5   8   35.18   11.50   1 0.78616-0.77998-0.37718 0.53956 0.48957-0.31701
   0   5   8   59.32   13.67   1 0.25986-0.25368-0.62199 0.78442 0.73864-0.56597
   0  -5   8   67.15   30.61   1-0.29590 0.30196 0.60311-0.76553 0.74073-0.56812
   0   5  -8   25.37   13.53   1-0.35713 0.35103 0.75061-0.58820 0.55590-0.72855
   0   5   9 8321.02  209.96   1-0.01658 0.02373 0.84230-0.67992-0.53874 0.73289
   0   5  -9 8562.54  217.74   1 0.93674-0.94357 0.33933-0.17698 0.08576-0.27990
   0  -5   9 7971.22  206.48   1 0.96488-0.95811 0.12138-0.28374 0.23294-0.03886
   0   5   9 8163.14  202.64   1 0.72552-0.71857-0.45302 0.61540 0.51805-0.32392
   0  -5   9 7997.77  210.30   1-0.30950 0.31636 0.63542-0.79784 0.70741-0.51318
   0   5  -9 8153.91  230.86   1-0.36976 0.36288 0.78194-0.61951 0.50182-0.69607
   0   5  10 1548.07  101.91   1 0.18746-0.17950 0.85585-0.69345-0.48204 0.69778
   0   5 -10 1371.56   98.21   1 0.92994-0.93753 0.36098-0.19862 0.06990-0.28561
   0  -5  10 1471.25  165.68   1 0.96498-0.95745 0.12585-0.28821 0.23015-0.01451
   0   5  10 1467.71  163.87   1 0.65530-0.64758-0.52629 0.68867 0.54183-0.32613
   0  -5  10 1528.26  107.34   1-0.32037 0.32800 0.66136-0.82377 0.67819-0.46239
   0   5 -10 1502.50  104.45   1-0.37972 0.37208 0.80725-0.64482 0.45182-0.66765
   0   5 -11  296.08   39.23   1 0.92265-0.93100 0.38175-0.21939 0.05443-0.29171
   0   5 -11  223.60   29.70   1-0.38762 0.37921 0.82776-0.66532 0.40565-0.64306
   0  -5 -12 6742.18  210.89   1-0.49508 0.48558 0.65372-0.81601-0.57230 0.31357
   0   5  12 6764.91  210.53   1 0.51948-0.51008 0.78740-0.62527-0.33184 0.59062
   0   5 -12 6490.56  210.83   1 0.91490-0.92401 0.40174-0.23938 0.03930-0.29815
   0  -5  12 6914.36  222.38   1 0.96503-0.95600 0.12935-0.29171 0.22796 0.03081
   0  -5  12 6672.18  257.97   1-0.33611 0.34526 0.69922-0.86163 0.63096-0.37199
   0   5 -12 6734.32  218.85   1-0.39389 0.38472 0.84444-0.68201 0.36297-0.62196
   0  -5 -13 1490.64  110.29   1-0.41820 0.40787 0.70075-0.86313-0.57796 0.29772
   0   5  13 1287.47  114.80   1 0.63599-0.62581 0.72768-0.56547-0.25688 0.53720
   0   5 -13 1360.20  122.44   1 0.90671-0.91658 0.42102-0.25866 0.02449-0.30491
   0  -5  13 1055.23   96.52   1 0.96503-0.95524 0.12882-0.29119 0.22829 0.05204
   0  -5  13 1588.43  124.32   1-0.34177 0.35168 0.71296-0.87537 0.61227-0.33172
   0   5 -13 1287.09  117.07   1-0.39887 0.38894 0.85807-0.69564 0.32341-0.60399
   0  -5 -14 1038.73   91.04   1-0.34791 0.33679 0.73754-0.89991-0.57878 0.27697
   0   5  14 1046.72   91.79   1 0.72461-0.71370 0.66306-0.50075-0.18781 0.48976
   0   5 -14 1140.86  156.81   1 0.89811-0.90873 0.43965-0.27729 0.00995-0.31194
   0  -5  14  982.46   92.17   1 0.96500-0.95446 0.12701-0.28937 0.22942 0.07247
   0  -5  14 1132.24  109.14   1-0.34635 0.35702 0.72411-0.88653 0.59639-0.29426
   0  -5 -15  153.75   32.19   1-0.28553 0.27362 0.76553-0.92790-0.57656 0.25320
   0   5  15  159.57   33.56   1 0.79019-0.77850 0.59961-0.43730-0.12669 0.45022
   0   5 -15  194.21   39.86   1 0.88910-0.90048 0.45767-0.29531-0.00432-0.31923
   0  -5  15  211.99   45.90   1 0.96494-0.95365 0.12406-0.28642 0.23127 0.09219
   0  -5  15  172.48   44.11   1-0.35005 0.36149 0.73317-0.89559 0.58301-0.25930
   0  -5 -16   76.98   16.48   1-0.23177 0.21906 0.78640-0.94877-0.57258 0.22766
   0   5  16   61.34   12.86   1 0.83881-0.82633 0.53948-0.37717-0.07311 0.41821
   0   5 -16  137.96   37.10   1 0.87971-0.89185 0.47514-0.31278-0.01838-0.32674
   0  -5  16  115.55   31.17   1-0.35303 0.36524 0.74051-0.90292 0.57184-0.22654
   0  -5 -17 7231.77  322.31   1-0.18744 0.17395 0.80166-0.96404-0.56762 0.20089
   0   5  17 7473.53  327.56   1 0.87478-0.86188 0.48384-0.32148-0.02547 0.39217
   0  -5  17 8012.65  366.72   1-0.35543 0.36840 0.74641-0.90882 0.56260-0.19573
   0  -5 -18 2138.54  160.64   1-0.15006 0.13577 0.81287-0.97525-0.56276 0.17446
   0   5 -18 2274.67  173.83   1 0.85980-0.87383 0.50847-0.34616-0.04679-0.34143
   0   5  18 1955.72  153.74   1 0.90174-0.88808 0.43198-0.26962 0.01597 0.37230
   0  -5  18 2232.92  263.35   1-0.35734 0.37106 0.75112-0.91353 0.55509-0.16663
   0  -5 -19  884.45   60.48   1-0.11976 0.10467 0.82100-0.98337-0.55822 0.14834
   0   5 -19  834.04   79.72   1 0.84928-0.86410 0.52447-0.36216-0.06027-0.34952
   0   5  19  754.80   56.96   1 0.92186-0.90745 0.38388-0.22152 0.05283 0.35700
   0  -5  19  967.00  174.53   1-0.35883 0.37332 0.75480-0.91722 0.54909-0.13905
   0  -5 -20  570.95   64.97   1-0.09572 0.07984 0.82683-0.98921-0.55423 0.12278
   0   5 -20  698.81  102.02   1 0.83841-0.85400 0.54004-0.37773-0.07360-0.35776
   0   5  20  587.61   60.52   1 0.93682-0.92165 0.33905-0.17669 0.08597 0.34543
   0  -5  20  814.98  143.40   1-0.35996 0.37522 0.75763-0.92004 0.54444-0.11282
   0  -5 -21 3002.57  228.78   1-0.07717 0.06050 0.83097-0.99335-0.55092 0.09790
   0   5 -21 3435.78  267.83   1 0.82717-0.84354 0.55520-0.39289-0.08678-0.36615
   0   5  21 3283.85  247.96   1 0.94763-0.93182 0.29752-0.13516 0.11607 0.33678
   0  -5  21 3395.97  268.32   1-0.36080 0.37682 0.75970-0.92211 0.54098-0.08778
   0  -5 -22 7647.70  428.64   1-0.06344 0.04597 0.83383-0.99621-0.54835 0.07376
   0   5 -22 7961.65  508.99   1 0.81557-0.83272 0.56997-0.40766-0.09983-0.37466
   0  -5  22 8849.53  521.14   1-0.36137 0.37815 0.76112-0.92353 0.53860-0.06382
   0  -5 -23   -2.86    8.06   1-0.05394 0.03568 0.83571-0.99809-0.54650 0.05034
   0   5 -23   39.76   23.38   1 0.80361-0.82154 0.58436-0.42205-0.11275-0.38331
   0   5  23   -2.83   10.56   1 0.96071-0.94340 0.21984-0.05748 0.16938 0.32660
   0  -5  23  -27.38   45.79   1-0.36171 0.37926 0.76197-0.92438 0.53716-0.04080
   0  -5 -24 1624.89  126.35   1-0.04818 0.02912 0.83681-0.99919-0.54536 0.02762
   0   5 -24 2092.68  168.02   1 0.79129-0.81000 0.59839-0.43608-0.12557-0.39206
   0   5  24 1747.58  132.98   1 0.96381-0.94575 0.18346-0.02110 0.19337 0.32418
   0  -5  24 1992.86  163.34   1-0.36185 0.38016 0.76232-0.92473 0.53658-0.01864
   0  -5 -25 4829.95  306.39   1-0.04574 0.02589 0.83727-0.99964-0.54487 0.00556
   0   5 -25 5438.35  374.36   1 0.77861-0.79810 0.61207-0.44976-0.13828-0.40092
   0   5  25 5208.13  326.48   1 0.96506-0.94625 0.14830 0.01405 0.21599 0.32312
   0  -5  25 5950.15  396.14   1-0.36181 0.38087 0.76220-0.92462 0.53677 0.00274
   0  -5 -26   69.66   27.90   1-0.04631 0.02566 0.83716-0.99954-0.54498-0.01589
   0   5 -26   57.28   34.31   1 0.76556-0.78583 0.62541-0.46310-0.15089-0.40987
   0   5  26   53.95   21.41   1 0.96466-0.94510 0.11409 0.04826 0.23749 0.32319
   0  -5  26  197.51   65.13   1-0.36160 0.38143 0.76168-0.92409 0.53765 0.02344
   0  -5 -27  167.50   58.10   1-0.04960 0.02816 0.83654-0.99892-0.54564-0.03680
   0   5 -27  235.07   56.02   1 0.75213-0.77318 0.63842-0.47611-0.16341-0.41892
   0   5  27   91.73   25.52   1 0.96300-0.94208 0.08082 0.08158 0.25708 0.32530
   0  -5  27  225.31   62.13   1-0.36124 0.38183 0.76079-0.92320 0.53916 0.04352
   0  -5 -28  158.64   46.27   1-0.05541 0.03318 0.83543-0.99780-0.54679-0.05723
   0   5 -28  142.94   49.31   1 0.73833-0.76016 0.65110-0.48879-0.17585-0.42805
   0  -5  28   89.77   47.14   1-0.36074 0.38210 0.75955-0.92196 0.54123 0.06303
   0  -5 -29 1114.51   37.65   1-0.06357 0.04054 0.83381-0.99618-0.54837-0.07722
   0   5 -29 1144.93  126.89   1 0.72395-0.74665 0.66366-0.50146-0.18824-0.43707
   0  -5  29 1283.42   82.72   1-0.36012 0.38223 0.75800-0.92041 0.54382 0.08202
   0  -5 -30  539.74   78.40   1-0.07397 0.05015 0.83165-0.99403-0.55033-0.09683
   0   5 -30  769.70  162.02   1 0.70936-0.73285 0.67570-0.51350-0.20053-0.44635
   0  -5  30  752.49  193.44   1-0.35937 0.38225 0.75615-0.91856 0.54687 0.10055
   0   5 -31 1198.85  278.14   1 0.69438-0.71865 0.68743-0.52523-0.21274-0.45570
   0  -5  31  794.48  195.90   1-0.35851 0.38216 0.75403-0.91644 0.55035 0.11864
   0   5 -32  108.24   37.14   1 0.67898-0.70403 0.69885-0.53665-0.22489-0.46511
   0  -5  32   95.50   32.82   1-0.35755 0.38196 0.75165-0.91406 0.55423 0.13635
   0   5 -33  109.73   52.79   1 0.66316-0.68900 0.70996-0.54776-0.23698-0.47459
   0  -5  33  110.83   31.56   1-0.35649 0.38165 0.74902-0.91143 0.55846 0.15370
   0   5 -34  278.64   84.12   1 0.64690-0.67352 0.72076-0.55855-0.24901-0.48412
   0  -5  34  462.49   71.09   1-0.35532 0.38126 0.74615-0.90856 0.56302 0.17072
   0   5 -35   55.39   28.81   1 0.63020-0.65760 0.73124-0.56904-0.26099-0.49370
   0  -5  35   27.62   41.35   1-0.35407 0.38076 0.74305-0.90547 0.56788 0.18744
   0   5 -36   35.28   27.55   1 0.61303-0.64121 0.74141-0.57921-0.27292-0.50334
   0  -5  36   82.31   44.17   1-0.35272 0.38018 0.73974-0.90215 0.57302 0.20388
   0   5 -37  256.13   87.26   1 0.59538-0.62434 0.75126-0.58906-0.28480-0.51302
   0  -5  37  261.27  138.77   1-0.35129 0.37951 0.73622-0.89863 0.57842 0.22007
   0   5 -38   42.17   26.83   1 0.57722-0.60698 0.76079-0.59858-0.29664-0.52274
   0  -5  38   72.97   33.77   1-0.34977 0.37875 0.73248-0.89489 0.58405 0.23601
   0   5  38   41.21   26.61   1-0.40459 0.43363 0.87439-0.71196 0.26782 0.55232
   0   5 -39  123.94   68.42   1 0.55855-0.58908 0.76998-0.60778-0.30843-0.53251
   0  -5  39  146.96   52.53   1-0.34816 0.37790 0.72854-0.89096 0.58991 0.25174
   0   5  39  163.39   68.90   1-0.40313 0.43294 0.87014-0.70770 0.28342 0.55830
   0  -5  40  153.11   58.84   1-0.34647 0.37697 0.72441-0.88682 0.59597 0.26726
   0   5  40  123.15   54.92   1-0.40158 0.43216 0.86569-0.70326 0.29881 0.56449
   0  -5  41  235.45  115.23   1-0.34469 0.37596 0.72007-0.88249 0.60222 0.28259
   0   5  41   83.40   44.35   1-0.39994 0.43128 0.86106-0.69862 0.31401 0.57088
   0  -5  42   67.99   27.22   1-0.34283 0.37486 0.71554-0.87796 0.60864 0.29775
   0   5  42   44.66   35.81   1-0.39821 0.43032 0.85624-0.69381 0.32903 0.57745
   0  -6   062183.24  669.84   1 0.01478-0.01478-0.09746-0.09746 0.99512-0.99512
   0   6   062547.06  670.19   1-0.07369 0.07369 0.09746 0.09746 0.99250-0.99250
   0   6  -1 1976.20  133.58   1 0.96501-0.96576 0.12768 0.06714 0.22901-0.25057
   0   6   1 2009.94  132.98   1 0.96163-0.96086 0.06532 0.12956 0.26643-0.24486
   0  -6   1 1735.56  118.26   1 0.93971-0.93894-0.05759-0.13729 0.33707-0.31550
   0  -6  -1 2036.72  135.00   1 0.91223-0.91300-0.14468-0.05020 0.38327-0.40484
   0  -6  -1 1855.55  123.45   1 0.06497-0.06575-0.20705 0.01212 0.97616-0.99776
   0   6   1 1924.61  127.08   1-0.02435 0.02512-0.01191 0.20684 0.99963-0.97805
   0  -6   1 1790.79  119.71   1-0.03510 0.03587 0.01184-0.20676 0.99931-0.97773
   0   6  -1 1989.69  130.73   1-0.12207 0.12130 0.20568-0.01075 0.97097-0.99255
   0   6  -220954.25  438.26   1 0.96493-0.96643 0.15633 0.03850 0.21087-0.25400
   0   6   219413.26  404.26   1 0.95751-0.95596 0.03114 0.16374 0.28671-0.24357
   0  -6   219223.84  404.42   1 0.94761-0.94606-0.02419-0.17070 0.31849-0.27535
   0  -6  -219144.86  401.12   1 0.88946-0.89101-0.20022 0.00537 0.41079-0.45393
   0  -6  -220270.60  421.28   1 0.11363-0.11519-0.31211 0.11724 0.94322-0.98639
   0   6   220343.86  422.87   1 0.02410-0.02255-0.11787 0.31280 0.99273-0.94954
   0  -6   220536.24  431.45   1-0.08213 0.08367 0.11627-0.31120 0.98981-0.94665
   0   6  -220488.82  431.65   1-0.16793 0.16642 0.30824-0.11334 0.93636-0.97951
   0   6  -3 9998.69  247.52   1 0.96381-0.96607 0.18353 0.01130 0.19332-0.25802
   0  -6   310005.06  249.98   1 0.95309-0.95076 0.00365-0.19854 0.30266-0.23795
   0   6   3 9662.78  236.01   1 0.95143-0.94910-0.00535 0.20024 0.30781-0.24310
   0  -6  -310368.00  257.96   1 0.85729-0.85961-0.26498 0.07014 0.44140-0.50610
   0   6   310611.38  260.48   1 0.06920-0.06688-0.21623 0.41115 0.97388-0.90910
   0  -6   310216.92  251.47   1-0.12497 0.12728 0.21220-0.40713 0.96919-0.90445
   0   6  -310063.29  253.27   1-0.20902 0.20674 0.40186-0.20695 0.89152-0.95625
   0   6  -4 7243.52  228.75   1 0.96179-0.96480 0.20944-0.01461 0.17629-0.26255
   0  -6   4 6104.98  208.14   1 0.95686-0.95376 0.02672-0.22161 0.28929-0.20301
   0   6   4 6105.58  192.19   1 0.94300-0.93990-0.04443 0.23932 0.32980-0.24352
   0  -6  -4 6148.65  193.00   1 0.81248-0.81558-0.33935 0.14450 0.47402-0.56029
   0  -6  -4 6825.39  212.63   1 0.19893-0.20202-0.49452 0.29960 0.84609-0.93242
   0   6   4 6276.15  194.69   1 0.11007-0.10695-0.30443 0.49930 0.94615-0.85980
   0  -6   4 6354.18  199.20   1-0.16316 0.16619 0.29742-0.49233 0.94069-0.85439
   0   6  -4 6154.06  204.88   1-0.24515 0.24212 0.48459-0.28968 0.83968-0.92598
   0   6  -5  208.43   39.34   1 0.95897-0.96273 0.23421-0.03937 0.15973-0.26756
   0  -6   5  165.34   41.08   1 0.95944-0.95557 0.04567-0.24056 0.27815-0.17030
   0  -6  -5  170.93   40.96   1 0.23420-0.23807-0.56861 0.37370 0.78855-0.89647
   0   6   5  172.93   34.69   1 0.14584-0.14194-0.38121 0.57608 0.91290-0.80497
   0  -6   5  178.02   37.47   1-0.19563 0.19942 0.37126-0.56617 0.90768-0.79979
   0   6  -5  123.75   21.43   1-0.27584 0.27205 0.55598-0.36107 0.78408-0.89196
   0   6  -6   83.66   26.81   1 0.95542-0.95994 0.25793-0.06310 0.14360-0.27299
   0  -6   6  111.94   39.37   1 0.96120-0.95655 0.06107-0.25597 0.26898-0.13956
   0   6   6   87.22   19.06   1 0.91708-0.91244-0.13136 0.32625 0.37641-0.24699
   0  -6  -6  123.64   32.39   1 0.66828-0.67291-0.51371 0.31886 0.53804-0.66746
   0  -6  -6   82.15   21.69   1 0.26434-0.26898-0.63126 0.43634 0.72912-0.85863
   0   6   6   76.81   14.74   1 0.17656-0.17189-0.44669 0.64156 0.87709-0.74756
   0  -6   6   93.61   32.03   1-0.22304 0.22759 0.43405-0.62895 0.87283-0.74337
   0   6  -6   80.26   21.22   1-0.30157 0.29702 0.61653-0.42162 0.72728-0.85674
   0   6   717848.36  372.05   1-0.55780 0.56334 0.60890-0.41415-0.56400 0.71492
   0   6  -718081.98  384.13   1 0.95123-0.95650 0.28073-0.08590 0.12784-0.27879
   0  -6   716724.60  356.40   1 0.96215-0.95689 0.07336-0.26820 0.26242-0.11146
   0   6   717604.30  366.89   1 0.89855-0.89312-0.17937 0.37422 0.40053-0.24956
   0  -6   717430.19  369.99   1-0.24609 0.25140 0.48675-0.68166 0.83815-0.68712
   0   6  -717552.05  373.44   1-0.32289 0.31755 0.66738-0.47249 0.67107-0.82213
   0   6   8  943.97   78.25   1-0.42125 0.42760 0.69902-0.50417-0.57784 0.75030
   0   6  -8  857.70   67.49   1 0.94648-0.95255 0.30267-0.10784 0.11206-0.28463
   0  -6   8  793.98   58.79   1 0.96295-0.95693 0.08304-0.27787 0.25656-0.08404
   0   6   8  795.36   57.03   1 0.87511-0.86891-0.23063 0.42548 0.42541-0.25287
   0   6   8  858.85   80.33   1 0.22405-0.21787-0.54737 0.74229 0.80633-0.63366
   0  -6   8  786.62   62.90   1-0.26502 0.27109 0.53072-0.72563 0.80503-0.63242
   0   6  -8  792.32   59.82   1-0.34043 0.33433 0.70971-0.51482 0.61676-0.78941
   0   6   9 1673.62  110.82   1-0.25936 0.26651 0.77605-0.58120-0.57485 0.76887
   0   6  -9 1749.92  123.56   1 0.94112-0.94795 0.32385-0.12902 0.09696-0.29109
   0  -6   9 1618.81  109.71   1 0.96347-0.95670 0.09040-0.28523 0.25208-0.05799
   0   6   9 1643.22  108.01   1 0.84629-0.83931-0.28464 0.47949 0.45029-0.25618
   0   6   9 1533.37  102.04   1 0.24223-0.23528-0.58537 0.78028 0.77373-0.57947
   0  -6   9 1601.41  109.76   1-0.28065 0.28748 0.56725-0.76216 0.77424-0.58005
   0   6  -9 1869.69  127.46   1-0.35482 0.34796 0.74490-0.55001 0.56498-0.75921
   0   6  10 2281.07  135.26   1-0.07912 0.08706 0.83055-0.63570-0.55128 0.76700
   0   6 -10 2252.52  169.01   1 0.93524-0.94283 0.34432-0.14949 0.08213-0.29784
   0  -6  10 2034.53  148.77   1 0.96380-0.95628 0.09572-0.29055 0.24882-0.03317
   0   6  10 2506.80  146.40   1 0.81164-0.80389-0.34062 0.53547 0.47455-0.25887
   0   6  10 2050.65  149.03   1 0.25735-0.24963-0.61679 0.81171 0.74386-0.52802
   0  -6  10 2238.78  165.12   1-0.29354 0.30112 0.59756-0.79246 0.74615-0.53038
   0   6 -10 2020.80  149.19   1-0.36659 0.35897 0.77415-0.57925 0.51603-0.73184
   0   6  11 3366.47  193.12   1 0.10680-0.09804 0.85510-0.66022-0.50732 0.74463
   0   6 -11 3267.81  195.23   1 0.92888-0.93723 0.36415-0.16932 0.06756-0.30483
   0  -6  11 2774.11  166.25   1 0.96400-0.95572 0.09926-0.29409 0.24665-0.00943
   0   6  11 3429.65  197.34   1 0.77113-0.76264-0.39731 0.59217 0.49747-0.26020
   0   6  11 2436.48  148.06   1 0.26993-0.26143-0.64278 0.83770 0.71691-0.47948
   0  -6  11 3105.08  192.36   1-0.30418 0.31252 0.62270-0.81761 0.72090-0.48356
   0   6 -11 3097.03  185.18   1-0.37628 0.36787 0.79844-0.60352 0.47000-0.70741
   0   6  12 5904.71  188.35   1 0.28498-0.27543 0.84836-0.65347-0.44616 0.70505
   0   6 -12 6133.42  202.25   1 0.92205-0.93116 0.38337-0.18854 0.05322-0.31206
   0  -6  12 5835.28  190.06   1 0.96411-0.95508 0.10121-0.29604 0.24545 0.01332
   0   6  12 6035.59  192.38   1 0.72539-0.71612-0.45318 0.64803 0.51810-0.25927
   0  -6  12 6174.42  203.65   1-0.31295 0.32210 0.64363-0.83852 0.69842-0.43945
   0   6 -12 5959.95  196.97   1-0.38416 0.37498 0.81871-0.62378 0.42676-0.68576
   0   6  13 7367.61  232.07   1 0.44287-0.43269 0.81495-0.62039-0.37379 0.65413
   0   6 -13 7294.95  237.45   1 0.91478-0.92465 0.40203-0.20720 0.03908-0.31950
   0  -6  13 5900.35  192.04   1 0.96413-0.95435 0.10175-0.29658 0.24511 0.03522
   0   6  13 6927.12  218.49   1 0.67564-0.66559-0.50640 0.70125 0.53578-0.25538
   0  -6  13 6123.77  204.18   1-0.32022 0.33013 0.66098-0.85588 0.67863-0.39808
   0   6  14 1712.48  130.22   1 0.57447-0.56351 0.76218-0.56754-0.29840 0.60029
   0   6 -14 1901.41  144.24   1 0.90709-0.91771 0.42018-0.22535 0.02514-0.32713
   0  -6  14 1742.32  143.72   1-0.32624 0.33691 0.67542-0.87032 0.66133-0.35920
   0  -6 -1510299.96  193.94   1-0.56598 0.55411 0.60258-0.79733-0.56262 0.23921
   0   6  1510465.84  197.58   1 0.67946-0.66771 0.69851-0.50386-0.22452 0.54797
   0   6 -1511263.52  232.44   1 0.89898-0.91036 0.43783-0.24300 0.01138-0.33494
   0  -6  1510212.12  116.85   1-0.33123 0.34267 0.68743-0.88233 0.64630-0.32259
   0  -6 -16   92.23   19.81   1-0.51523 0.50256 0.63998-0.83472-0.57005 0.22508
   0   6  16   56.03   16.72   1 0.76077-0.74829 0.63013-0.43536-0.15541 0.50050
   0   6 -16   86.53   20.35   1 0.89047-0.90261 0.45503-0.26020-0.00221-0.34291
   0  -6  16  149.01   38.13   1-0.33536 0.34756 0.69741-0.89230 0.63335-0.28806
   0  -6 -17  506.31   55.76   1-0.46791 0.45445 0.67134-0.86608-0.57476 0.20823
   0   6  17  503.44   46.49   1 0.82153-0.80828 0.56248-0.36771-0.09318 0.45985
   0   6 -17  568.44   93.74   1 0.88156-0.89446 0.47179-0.27696-0.01567-0.35102
   0  -6  17  571.22   61.41   1-0.33877 0.35174 0.70568-0.90057 0.62228-0.25540
   0  -6 -18 2004.58  158.19   1-0.42426 0.40997 0.69730-0.89215-0.57772 0.18969
   0   6  18 2108.39  281.17   1 0.86640-0.85274 0.49796-0.30313-0.03708 0.42535
   0   6 -18 2305.99  192.96   1 0.87228-0.88593 0.48814-0.29331-0.02899-0.35927
   0  -6  18 2115.81  167.54   1-0.34158 0.35531 0.71250-0.90739 0.61290-0.22445
   0  -6 -19  271.84   59.81   1-0.38646 0.37137 0.71808-0.91293-0.57878 0.16920
   0   6 -19  230.04   84.69   1 0.86261-0.87742 0.50402-0.30924-0.04307-0.36672
   0   6  19  213.09   37.21   1 0.89948-0.88506 0.43678-0.24195 0.01221 0.39763
   0  -6  19  237.59   60.64   1-0.34387 0.35837 0.71808-0.91298 0.60505-0.19502
   0  -6 -20 2805.00  213.13   1-0.35394 0.33805 0.73461-0.92946-0.57885 0.14770
   0   6 -20 3013.91  237.45   1 0.85256-0.86815 0.51959-0.32482-0.05614-0.37522
   0   6  20 3042.54  228.87   1 0.92345-0.90828 0.37958-0.18475 0.05606 0.37534
   0  -6  20 3052.53  242.34   1-0.34573 0.36098 0.72260-0.91750 0.59858-0.16696
   0  -6 -21  392.09   72.68   1-0.32662 0.30995 0.74756-0.94241-0.57832 0.12561
   0   6 -21  514.92  115.82   1 0.84214-0.85851 0.53481-0.34004-0.06909-0.38383
   0  -6  21  452.41   79.37   1-0.34720 0.36322 0.72620-0.92110 0.59335-0.14015
   0  -6 -22   41.44   12.71   1-0.30431 0.28684 0.75754-0.95239-0.57750 0.10324
   0   6 -22   38.79   20.78   1 0.83134-0.84849 0.54968-0.35490-0.08195-0.39254
   0   6  22   20.83   13.34   1 0.95203-0.93547 0.27669-0.08186 0.13065 0.34376
   0  -6  22   51.27   37.97   1-0.34834 0.36512 0.72899-0.92389 0.58924-0.11446
   0  -6 -23    6.05    7.44   1-0.28669 0.26842 0.76505-0.95990-0.57662 0.08080
   0   6 -23   46.61   19.39   1 0.82017-0.83810 0.56421-0.36944-0.09471-0.40135
   0   6  23   12.45    8.40   1 0.95958-0.94227 0.22944-0.03461 0.16294 0.33304
   0  -6  23    6.71   37.50   1-0.34919 0.36674 0.73108-0.92598 0.58615-0.08979
   0  -6 -24  120.61   37.67   1-0.27344 0.25438 0.77048-0.96533-0.57582 0.05845
   0   6 -24   52.89   31.83   1 0.80864-0.82735 0.57841-0.38364-0.10738-0.41024
   0   6  24   54.68   16.89   1 0.96375-0.94569 0.18456 0.01026 0.19265 0.32490
   0  -6  24   57.04   31.81   1-0.34979 0.36809 0.73254-0.92743 0.58397-0.06602
   0  -6 -25  433.59   45.65   1-0.26426 0.24440 0.77414-0.96899-0.57520 0.03627
   0   6 -25  571.13  133.54   1 0.79673-0.81622 0.59230-0.39752-0.11998-0.41922
   0   6  25  408.70   86.86   1 0.96511-0.94629 0.14162 0.05321 0.22023 0.31888
   0  -6  25  353.31   86.56   1-0.35016 0.36922 0.73344-0.92833 0.58261-0.04309
   0  -6 -26 1013.20   90.96   1-0.25884 0.23819 0.77626-0.97111-0.57481 0.01433
   0   6 -26  994.07  111.12   1 0.78444-0.80471 0.60587-0.41110-0.13249-0.42827
   0   6  26 1006.45   89.38   1 0.96405-0.94449 0.10020 0.09463 0.24607 0.31460
   0  -6  26  978.74  210.69   1-0.35032 0.37015 0.73384-0.92873 0.58202-0.02091
   0  -6 -27    6.40   10.55   1-0.25695 0.23551 0.77699-0.97184-0.57467-0.00736
   0   6 -27   39.16   29.09   1 0.77178-0.79283 0.61914-0.42437-0.14493-0.43740
   0  -6  27   84.52   36.39   1-0.35029 0.37089 0.73378-0.92867 0.58211 0.00057
   0   6 -28  512.35  123.27   1 0.75873-0.78056 0.63211-0.43734-0.15731-0.44659
   0  -6  28  752.22  171.66   1-0.35010 0.37146 0.73330-0.92820 0.58282 0.02143
   0  -6 -29   36.22   21.33   1-0.26299 0.23996 0.77464-0.96949-0.57512-0.05003
   0   6 -29   62.78   32.71   1 0.74530-0.76791 0.64478-0.45001-0.16962-0.45585
   0  -6  29   75.40   37.44   1-0.34975 0.37187 0.73245-0.92734 0.58411 0.04173
   0   6 -30  468.53   86.93   1 0.73129-0.75478 0.65735-0.46271-0.18191-0.46497
   0  -6  30  533.08   78.57   1-0.34926 0.37214 0.73124-0.92613 0.58592 0.06150
   0   6 -31  535.55  123.06   1 0.71705-0.74132 0.66944-0.47479-0.19410-0.47434
   0  -6  31  570.95  137.60   1-0.34863 0.37227 0.72970-0.92459 0.58820 0.08080
   0   6 -32   29.84   24.23   1 0.70241-0.72746 0.68123-0.48658-0.20625-0.48376
   0  -6  32   68.75   57.32   1-0.34788 0.37228 0.72785-0.92275 0.59093 0.09965
   0   6 -33  197.70  113.21   1 0.68734-0.71318 0.69273-0.49808-0.21834-0.49323
   0  -6  33  281.71   65.83   1-0.34700 0.37217 0.72572-0.92061 0.59406 0.11810
   0   6 -34   77.62   51.96   1 0.67185-0.69847 0.70393-0.50929-0.23039-0.50274
   0  -6  34   44.38   28.86   1-0.34602 0.37195 0.72331-0.91820 0.59756 0.13618
   0   6 -35  258.41   82.80   1 0.65591-0.68331 0.71485-0.52020-0.24239-0.51230
   0  -6  35  297.65  109.71   1-0.34492 0.37162 0.72064-0.91553 0.60141 0.15391
   0   6 -36   77.46   24.43   1 0.63952-0.66771 0.72547-0.53082-0.25435-0.52190
   0  -6  36  158.44   61.44   1-0.34372 0.37118 0.71772-0.91261 0.60558 0.17133
   0   6 -37  111.85   47.32   1 0.62266-0.65163 0.73578-0.54114-0.26628-0.53154
   0  -6  37   67.59   47.16   1-0.34242 0.37064 0.71455-0.90945 0.61003 0.18845
   0   6 -38  195.02   57.53   1 0.60531-0.63506 0.74579-0.55115-0.27816-0.54122
   0  -6  38  190.71   90.85   1-0.34103 0.37001 0.71116-0.90605 0.61477 0.20530
   0   6 -39   80.14   86.37   1 0.58745-0.61799 0.75550-0.56085-0.29002-0.55093
   0  -6  39  271.23  124.21   1-0.33954 0.36928 0.70754-0.90243 0.61975 0.22189
   0   6 -40   44.43   25.07   1 0.56907-0.60039 0.76488-0.57023-0.30184-0.56067
   0  -6  40    6.34   40.33   1-0.33795 0.36846 0.70369-0.89859 0.62497 0.23826
   0   6  40   59.28   38.73   1-0.40427 0.43485 0.87347-0.67854 0.27130 0.59201
   0  -6  41   -2.17   38.41   1-0.33628 0.36755 0.69963-0.89453 0.63041 0.25440
   0   6  41   63.80   40.19   1-0.40275 0.43409 0.86904-0.67412 0.28730 0.59759
   0   7   0   52.27   18.41   1 0.96465-0.96465 0.11365 0.11365 0.23776-0.23776
   0  -7   0   34.15   20.38   1 0.92316-0.92316-0.11368-0.11368 0.36719-0.36719
   0  -7   0   41.22   21.07   1 0.02219-0.02219-0.11370-0.11370 0.99326-0.99326
   0   7   0   19.98   15.90   1-0.08098 0.08098 0.11370 0.11370 0.99020-0.99020
   0   7  -1 1456.37  173.59   1 0.96511-0.96586 0.13892 0.08837 0.22193-0.24350
   0   7   1 1491.08  101.15   1 0.96327-0.96251 0.08739 0.13990 0.25391-0.23234
   0  -7   1 1281.60   94.11   1 0.93404-0.93326-0.07847-0.14889 0.34843-0.32686
   0  -7  -1 1438.76  103.16   1 0.90855-0.90933-0.15460-0.07271 0.38809-0.40966
   0  -7  -1 1454.47  164.95   1 0.06524-0.06601-0.20762-0.01978 0.97602-0.99762
   0  -7   1 1227.34   86.32   1-0.02071 0.02148-0.01994-0.20747 0.99958-0.97800
   0   7   1 1458.52  163.92   1-0.03882 0.03959 0.02005 0.20736 0.99904-0.97746
   0   7  -1 1569.10  104.54   1-0.12241 0.12164 0.20644 0.02097 0.97077-0.99235
   0   7  -249419.32  541.29   1 0.96474-0.96624 0.16330 0.06400 0.20641-0.24954
   0  -7   248716.34  540.17   1 0.94204-0.94049-0.04837-0.17899 0.33198-0.28884
   0  -7  -247685.69  524.20   1 0.88870-0.89024-0.20192-0.02539 0.41162-0.45476
   0  -7  -249557.10  548.23   1 0.10737-0.10892-0.29860 0.07126 0.94831-0.99149
   0   7   250839.21  553.71   1 0.00301-0.00146-0.07162 0.29903 0.99742-0.95424
   0  -7   249846.87  544.94   1-0.06167 0.06321 0.07073-0.29815 0.99558-0.95242
   0   7  -249924.58  545.27   1-0.16226 0.16074 0.29538-0.06799 0.94149-0.98465
   0   7  -3 9969.48  248.36   1 0.96360-0.96586 0.18684 0.04045 0.19116-0.25586
   0   7   3 9860.57  242.66   1 0.95757-0.95525 0.03159 0.19577 0.28644-0.22173
   0  -7   3 9564.12  239.60   1 0.94791-0.94558-0.02279-0.20457 0.31771-0.25300
   0  -7  -3 9964.68  249.96   1 0.86202-0.86435-0.25618 0.02886 0.43735-0.50206
   0  -7  -310079.85  247.55   1 0.14718-0.14951-0.38407 0.15673 0.91149-0.97625
   0   7   310146.51  248.87   1 0.04267-0.04035-0.15847 0.38589 0.98643-0.92166
   0  -7   3 9609.38  240.83   1-0.09984 0.10215 0.15583-0.38324 0.98272-0.91797
   0   7  -3 9999.11  247.60   1-0.19871 0.19644 0.37829-0.15090 0.90410-0.96883
   0   7  -4 2175.73  146.23   1 0.96177-0.96478 0.20963 0.01767 0.17617-0.26243
   0  -7   4 1816.29  121.81   1 0.95220-0.94911-0.00119-0.22617 0.30544-0.21916
   0  -7  -4 1845.87  121.57   1 0.18384-0.18695-0.46212 0.23478 0.86754-0.95389
   0   7   4 1860.65  122.86   1 0.07948-0.07639-0.23855 0.46596 0.96787-0.88149
   0  -7   4 1888.93  126.92   1-0.13489 0.13792 0.23359-0.46098 0.96293-0.87662
   0   7  -4 1940.58  129.13   1-0.23174 0.22871 0.45362-0.22623 0.86053-0.94684
   0   7  -5 4987.21  162.77   1 0.95929-0.96306 0.23170-0.00440 0.16142-0.26924
   0  -7   5 4781.81  527.04   1 0.95534-0.95147 0.01691-0.24428 0.29501-0.18716
   0   7   5 4831.71  160.16   1 0.94651-0.94263-0.02925 0.25662 0.32134-0.21349
   0  -7  -5 5104.43  164.48   1 0.77927-0.78314-0.38653 0.15920 0.49326-0.60111
   0  -7  -5 5243.86  166.15   1 0.21654-0.22041-0.53161 0.30421 0.81883-0.92675
   0   7   5 4919.75  156.65   1 0.11297-0.10908-0.31069 0.53803 0.94377-0.83583
   0  -7   5 5126.67  167.50   1-0.16568 0.16947 0.30314-0.53054 0.93842-0.83054
   0   7  -5 5055.73  164.26   1-0.26071 0.25692 0.52067-0.29328 0.81297-0.92085
   0   7  -618036.83  396.71   1 0.95621-0.96072 0.25313-0.02582 0.14689-0.27628
   0   7   616987.64  361.39   1 0.93862-0.93397-0.06179 0.28916 0.33936-0.20994
   0  -7  -616632.24  355.02   1 0.71771-0.72234-0.46185 0.23453 0.52112-0.65054
   0  -7  -617688.85  373.35   1 0.24567-0.25031-0.59253 0.36512 0.76717-0.89667
   0   7   616946.53  358.80   1 0.14262-0.13795-0.37433 0.60168 0.91625-0.78673
   0  -7   617336.00  369.64   1-0.19258 0.19713 0.36430-0.59169 0.91115-0.78169
   0   7  -616726.56  356.14   1-0.28584 0.28129 0.57942-0.35203 0.76326-0.89272
   0   7  -7   31.19   12.86   1 0.95256-0.95783 0.27394-0.04664 0.13256-0.28351
   0  -7   7   11.23   15.21   1 0.95927-0.95384 0.04426-0.27163 0.27899-0.12800
   0   7   7    8.13    7.23   1 0.92888-0.92345-0.09584 0.32321 0.35775-0.20676
   0  -7  -7   57.32   18.79   1 0.63858-0.64399-0.54194 0.31461 0.54636-0.69734
   0   7   7   46.03   17.98   1 0.16858-0.16312-0.42972 0.65706 0.88708-0.73597
   0  -7   7   31.87   17.68   1-0.21579 0.22109 0.41738-0.64477 0.88273-0.73170
   0   7  -7   13.51   14.80   1-0.30736 0.30202 0.63034-0.40296 0.71287-0.86394
   0   7   8   66.39   13.85   1-0.53657 0.54291 0.62475-0.39755-0.56724 0.73972
   0   7  -8   34.57   12.37   1 0.94842-0.95449 0.29418-0.06688 0.11805-0.29062
   0  -7   8   21.06   17.38   1 0.96045-0.95426 0.05419-0.28156 0.27309-0.10053
   0   7   8   65.50   20.84   1 0.91705-0.91085-0.13145 0.35882 0.37646-0.20390
   0   7   8   56.71   12.59   1 0.19074-0.18456-0.47721 0.70461 0.85783-0.68516
   0  -7   8   89.39   28.18   1-0.23581 0.24188 0.46300-0.69039 0.85441-0.68179
   0   7  -8   38.72   20.79   1-0.32566 0.31955 0.67402-0.44665 0.66304-0.83569
   0   7  -9 4346.46  223.77   1 0.94373-0.95055 0.31390-0.08660 0.10408-0.29822
   0  -7   9 3976.96  198.95   1 0.96130-0.95432 0.06200-0.28937 0.26843-0.07430
   0   7   9 4247.28  207.10   1 0.90308-0.89611-0.16840 0.39572 0.39506-0.20094
   0   7   9 3893.16  193.80   1 0.21006-0.20310-0.51797 0.74538 0.82919-0.63494
   0  -7   9 4593.51  230.13   1-0.25269 0.25951 0.50204-0.72943 0.82710-0.63291
   0   7  -9 4106.45  211.72   1-0.34111 0.33425 0.71136-0.48398 0.61449-0.80872
   0   7  10 1072.05  103.38   1-0.27115 0.27909 0.77140-0.54408-0.57567 0.79125
   0   7 -10 1369.53  245.61   1 0.93855-0.94613 0.33312-0.10582 0.09027-0.30598
   0  -7  10 1123.79  100.92   1 0.96188-0.95413 0.06792-0.29529 0.26487-0.04917
   0   7  10 1060.69   93.29   1 0.88639-0.87865-0.20697 0.43429 0.41408-0.19840
   0   7  10 1141.44  102.30   1 0.22658-0.21885-0.55266 0.78006 0.80201-0.58617
   0  -7  10 1178.01  108.48   1-0.26698 0.27457 0.53529-0.76268 0.80135-0.58559
   0   7 -10 1386.80  248.70   1-0.35412 0.34649 0.74317-0.51579 0.56770-0.78351
   0   7 -11 7125.17  258.88   1 0.93290-0.94125 0.35187-0.12457 0.07661-0.31388
   0  -7  11 5944.81  193.46   1 0.96204-0.95376 0.07210-0.29941 0.26318-0.02597
   0   7  11 6782.68  210.74   1 0.86695-0.85843-0.24678 0.47410 0.43300-0.19575
   0   7  11 5967.05  192.76   1 0.24066-0.23216-0.58210 0.80950 0.77668-0.53925
   0  -7  11 6504.56  223.37   1-0.27908 0.28742 0.56357-0.79096 0.77749-0.54015
   0   7 -11 6188.28  205.94   1-0.36504 0.35665 0.77025-0.54287 0.52292-0.76031
   0   7  1211127.05  224.83   1 0.05859-0.04907 0.85173-0.62439-0.52069 0.77956
   0   7 -1211059.91  244.86   1 0.92681-0.93591 0.37018-0.14288 0.06308-0.32193
   0   7  1210795.26  222.43   1 0.84465-0.83535-0.28748 0.51480 0.45156-0.19275
   0  -7  12 9858.91  268.32   1-0.28931 0.29841 0.58758-0.81497 0.75567-0.49675
   0   7  13  660.41   57.90   1 0.22739-0.21705 0.85392-0.62656-0.46807 0.74853
   0   7 -13  805.53   98.57   1 0.92029-0.93015 0.38806-0.16076 0.04968-0.33010
   0   7  13  710.13   57.41   1 0.81953-0.80946-0.32856 0.55588 0.46947-0.18908
   0  -7  13  849.99   89.32   1-0.29795 0.30781 0.60797-0.83536 0.73592-0.45543
   0   7  14  131.88   25.78   1 0.38572-0.37475 0.83047-0.60348-0.40190 0.70381
   0   7 -14  250.71   41.96   1 0.91334-0.92396 0.40555-0.17825 0.03640-0.33839
   0   7  14  152.71   32.51   1 0.79183-0.78101-0.36932 0.59665 0.48641-0.18444
   0  -7  14  197.94   52.17   1-0.30526 0.31588 0.62527-0.85266 0.71822-0.41615
   0   7  15   39.99   13.72   1 0.52571-0.51396 0.78479-0.55781-0.32820 0.65167
   0   7 -15   67.49   24.30   1 0.90599-0.91737 0.42265-0.19535 0.02323-0.34679
   0   7  15   41.82   14.98   1 0.76201-0.75042-0.40908 0.63641 0.50198-0.17843
   0  -7  15   21.98   27.30   1-0.31142 0.32286 0.63998-0.86736 0.70244-0.37873
   0   7  16   12.52    8.25   1 0.64274-0.63021 0.72343-0.49634-0.25204 0.59705
   0   7 -16  100.25   44.26   1 0.89823-0.91037 0.43939-0.21209 0.01016-0.35529
   0   7  16   37.23   11.94   1 0.73075-0.71839-0.44700 0.67433 0.51592-0.17081
   0  -7  16   37.41   28.32   1-0.31663 0.32883 0.65242-0.87980 0.68853-0.34324
   0   7  17 3363.79  235.29   1 0.73734-0.72409 0.65198-0.42475-0.17673 0.54339
   0   7 -17 3174.63  234.52   1 0.89008-0.90298 0.45577-0.22847-0.00281-0.36388
   0   7  17 3270.93  230.91   1 0.69892-0.68578-0.48235 0.70968 0.52805-0.16137
   0  -7  17 3656.88  275.33   1-0.32103 0.33400 0.66294-0.89032 0.67634-0.30946
   0   7  18   24.31   10.64   1 0.80979-0.79576 0.57702-0.34979-0.10614 0.49437
   0   7 -18   40.12   23.24   1 0.88155-0.89520 0.47182-0.24452-0.01569-0.37257
   0   7  18   32.90    9.68   1 0.66743-0.65352-0.51455 0.74188 0.53830-0.15005
   0  -7  18  -13.70   34.20   1-0.32474 0.33846 0.67182-0.89919 0.66573-0.27727
   0   7  19   -0.81    5.13   1 0.86359-0.84918 0.50252-0.27522-0.04087 0.45071
   0   7 -19   29.59   18.58   1 0.87263-0.88704 0.48754-0.26024-0.02850-0.38134
   0  -7  19   23.36   32.59   1-0.32784 0.34233 0.67927-0.90665 0.65658-0.24654
   0   7 -20  634.64  120.10   1 0.86333-0.87892 0.50287-0.27563-0.04211-0.38924
   0   7  20  536.26   77.55   1 0.90271-0.88753 0.42988-0.20258 0.01760 0.41380
   0  -7  20  678.31   78.83   1-0.33042 0.34568 0.68550-0.91287 0.64877-0.21715
   0  -7 -21 4613.87  232.86   1-0.57649 0.55986 0.59431-0.82151-0.56075 0.10798
   0   7 -21 4737.72  271.48   1 0.85364-0.87002 0.51796-0.29072-0.05476-0.39817
   0  -7  21 4998.10  278.00   1-0.33256 0.34858 0.69065-0.91802 0.64218-0.18898
   0  -7 -22   20.57    8.91   1-0.55392 0.53651 0.61184-0.83904-0.56462 0.09029
   0   7 -22   29.45   17.70   1 0.84358-0.86073 0.53275-0.30551-0.06733-0.40716
   0   7  22    0.37    5.09   1 0.94788-0.93133 0.29639-0.06908 0.11687 0.35755
   0  -7  22   62.08   29.34   1-0.33430 0.35108 0.69485-0.92223 0.63672-0.16194
   0  -7 -23  516.21   52.08   1-0.53492 0.51672 0.62595-0.85315-0.56747 0.07158
   0   7 -23  760.14  157.96   1 0.83315-0.85108 0.54725-0.32001-0.07983-0.41623
   0   7  23  485.98   48.84   1 0.95887-0.94157 0.23491-0.00761 0.15926 0.33672
   0  -7  23  530.87  120.80   1-0.33570 0.35324 0.69822-0.92560 0.63228-0.13592
   0  -7 -24  196.52   53.97   1-0.51968 0.50068 0.63686-0.86406-0.56950 0.05205
   0   7 -24  430.99   96.21   1 0.82233-0.84105 0.56146-0.33422-0.09228-0.42535
   0   7  24  194.51   54.94   1 0.96418-0.94612 0.17675 0.05055 0.19773 0.31982
   0  -7  24  276.70   66.81   1-0.33678 0.35509 0.70086-0.92823 0.62878-0.11084
   0  -7 -25 1317.04  113.09   1-0.50830 0.48851 0.64477-0.87197-0.57086 0.03185
   0   7 -25 1325.08  121.44   1 0.81115-0.83064 0.57539-0.34815-0.10467-0.43453
   0   7  25 1359.29  101.28   1 0.96488-0.94606 0.12135 0.10595 0.23297 0.30614
   0  -7  25 1408.47  156.27   1-0.33760 0.35666 0.70283-0.93020 0.62614-0.08661
   0  -7 -26  238.61   48.43   1-0.50086 0.48028 0.64984-0.87704-0.57169 0.01112
   0   7 -26  267.12   70.02   1 0.79958-0.81985 0.58904-0.36180-0.11700-0.44376
   0   7  26  131.33   45.53   1 0.96193-0.94179 0.06846 0.15890 0.26455 0.29626
   0  -7  26  461.81   60.25   1-0.33816 0.35799 0.70420-0.93158 0.62428-0.06318
   0   7 -27  618.23  136.42   1 0.78763-0.80868 0.60241-0.37518-0.12928-0.45305
   0  -7  27  798.50   72.64   1-0.33851 0.35910 0.70504-0.93241 0.62315-0.04047
   0  -7 -28  445.42   30.70   1-0.49808 0.47591 0.65171-0.87891-0.57199-0.03170
   0   7 -28  604.70  133.71   1 0.77530-0.79713 0.61552-0.38828-0.14152-0.46238
   0  -7  28  668.60   82.79   1-0.33865 0.36001 0.70538-0.93276 0.62268-0.01841
   0   7 -29  441.47  124.95   1 0.76258-0.78519 0.62835-0.40112-0.15370-0.47177
   0  -7  29  575.80   79.86   1-0.33861 0.36073 0.70528-0.93266 0.62282 0.00302
   0   7 -30  614.82  129.20   1 0.74947-0.77286 0.64092-0.41369-0.16585-0.48119
   0  -7  30  418.44   71.75   1-0.33840 0.36128 0.70477-0.93215 0.62352 0.02390
   0   7 -31   68.08   21.16   1 0.73595-0.76012 0.65322-0.42598-0.17795-0.49065
   0  -7  31  143.62   62.63   1-0.33803 0.36167 0.70387-0.93125 0.62473 0.04427
   0   7 -32  277.15   61.33   1 0.72185-0.74690 0.66543-0.43835-0.19004-0.49997
   0  -7  32  100.89   42.42   1-0.33751 0.36191 0.70262-0.92999 0.62642 0.06416
   0   7 -33  411.12  126.13   1 0.70751-0.73334 0.67719-0.45010-0.20206-0.50951
   0  -7  33  443.96  118.46   1-0.33685 0.36202 0.70103-0.92840 0.62855 0.08361
   0  -7  34   34.82   39.01   1-0.33607 0.36200 0.69912-0.92650 0.63108 0.10266
   0   7 -35   21.32   29.76   1 0.67753-0.70494 0.69989-0.47281-0.22601-0.52868
   0  -7  35  166.35   99.95   1-0.33516 0.36185 0.69692-0.92430 0.63400 0.12133
   0   7 -36   36.84   27.35   1 0.66188-0.69007 0.71083-0.48374-0.23794-0.53832
   0  -7  36   79.92   63.69   1-0.33413 0.36159 0.69444-0.92181 0.63726 0.13965
   0   7 -37    9.41   36.03   1 0.64577-0.67473 0.72149-0.49440-0.24984-0.54798
   0  -7  37   56.87   37.37   1-0.33299 0.36121 0.69168-0.91906 0.64084 0.15764
   0   7 -38   85.60   38.43   1 0.62918-0.65893 0.73187-0.50478-0.26171-0.55767
   0  -7  38  167.81   59.73   1-0.33174 0.36072 0.68866-0.91604 0.64473 0.17533
   0   7 -39   45.57   25.29   1 0.61210-0.64263 0.74195-0.51486-0.27356-0.56739
   0  -7  39  155.60   60.72   1-0.33038 0.36012 0.68539-0.91277 0.64890 0.19275
   0   7 -40   24.01   29.23   1 0.59450-0.62582 0.75174-0.52465-0.28538-0.57713
   0  -7  40  163.73   58.33   1-0.32892 0.35943 0.68188-0.90925 0.65333 0.20990
   0  -7  41   71.67   58.71   1-0.32736 0.35863 0.67812-0.90550 0.65800 0.22680
   0   8   0 1033.20   78.62   1 0.96504-0.96504 0.12988 0.12988 0.22762-0.22762
   0  -8   0  896.98   76.74   1 0.91760-0.91760-0.12992-0.12992 0.37567-0.37567
   0  -8   0  943.00   67.50   1 0.02961-0.02961-0.12995-0.12995 0.99107-0.99107
   0   8   0  879.86   64.27   1-0.08826 0.08826 0.12995 0.12995 0.98758-0.98758
   0   8  -1 3250.33  162.35   1 0.96502-0.96577 0.15134 0.10842 0.21405-0.23562
   0   8   1 3347.39  163.59   1 0.96442-0.96367 0.10796 0.15181 0.24128-0.21972
   0  -8   1 3828.90  238.56   1 0.92813-0.92736-0.09825-0.16160 0.35903-0.33746
   0  -8  -1 3209.01  193.34   1 0.90398-0.90475-0.16619-0.09359 0.39395-0.41551
   0  -8  -1 3157.29  153.14   1 0.06727-0.06805-0.21204-0.04785 0.97494-0.99653
   0  -8   1 3405.44  166.19   1-0.00777 0.00854-0.04788-0.21201 0.99882-0.97722
   0   8   1 3130.35  151.76   1-0.05151 0.05228 0.04817 0.21173 0.99750-0.97592
   0   8  -1 3254.68  167.32   1-0.12443 0.12366 0.21098 0.04891 0.96953-0.99111
   0   8  -211285.35  280.24   1 0.96439-0.96590 0.17236 0.08741 0.20057-0.24370
   0   8   210813.39  268.82   1 0.96313-0.96163 0.08555 0.17422 0.25503-0.21190
   0  -8   211198.72  280.78   1 0.93620-0.93465-0.07077-0.18907 0.34426-0.30112
   0  -8  -211372.47  282.10   1 0.10435-0.10591-0.29210 0.03228 0.95067-0.99385
   0   8   210668.23  262.45   1-0.01479 0.01633-0.03242 0.29232 0.99936-0.95617
   0  -8   210900.71  268.83   1-0.04422 0.04576 0.03202-0.29192 0.99850-0.95534
   0   8  -211228.45  276.63   1-0.15958 0.15806 0.28932-0.02944 0.94383-0.98698
   0   8  -312630.60  312.70   1 0.96319-0.96544 0.19293 0.06683 0.18718-0.25187
   0  -8   312358.99  307.14   1 0.94236-0.94003-0.04707-0.21278 0.33126-0.26655
   0  -8  -313016.18 1427.07   1 0.13982-0.14216-0.36834 0.10852 0.91911-0.98387
   0   8   312704.36  311.65   1 0.02042-0.01811-0.10983 0.36973 0.99374-0.92896
   0  -8   312557.04  310.03   1-0.07849 0.08080 0.10815-0.36805 0.99103-0.92628
   0   8  -312853.93  315.83   1-0.19218 0.18991 0.36339-0.10351 0.91159-0.97632
   0   8  -4  461.13   72.18   1 0.96143-0.96444 0.21310 0.04667 0.17387-0.26013
   0   8   4  416.69   38.89   1 0.95862-0.95552 0.03921 0.22064 0.28197-0.19569
   0  -8   4  366.17   35.96   1 0.94706-0.94396-0.02674-0.23310 0.31993-0.23365
   0  -8  -4  538.26   73.82   1 0.83306-0.83616-0.30699 0.04719 0.46017-0.54644
   0  -8  -4  383.36   79.06   1 0.17309-0.17621-0.43931 0.17949 0.88149-0.96784
   0   8   4  362.04   62.47   1 0.05372-0.05063-0.18257 0.44247 0.98172-0.89535
   0  -8   4  441.95   95.19   1-0.11023 0.11331 0.17910-0.43901 0.97763-0.89130
   0   8  -4  430.72   56.33   1-0.22215 0.21912 0.43198-0.17211 0.87409-0.96039
   0   8  -5  193.88   47.32   1 0.95914-0.96291 0.23286 0.02691 0.16064-0.26847
   0   8   5  200.59   37.34   1 0.95507-0.95120 0.01526 0.24459 0.29596-0.18811
   0  -8   5  136.39   26.32   1 0.95064-0.94676-0.00944-0.25041 0.31015-0.20229
   0  -8  -5  128.34   23.68   1 0.79462-0.79849-0.36538 0.10558 0.48482-0.59267
   0  -8  -5  299.49   58.25   1 0.20341-0.20728-0.50397 0.24408 0.83942-0.94734
   0   8   5  158.80   37.54   1 0.08457-0.08071-0.24957 0.50947 0.96465-0.85668
   0  -8   5  190.22   41.76   1-0.13951 0.14330 0.24400-0.50388 0.95968-0.85180
   0   8  -5  132.01   28.31   1-0.24939 0.24560 0.49439-0.23452 0.83269-0.94057
   0   8  -6   88.28   35.01   1 0.95635-0.96087 0.25223 0.00753 0.14750-0.27689
   0  -8   6   39.33   18.83   1 0.95335-0.94871 0.00516-0.26502 0.30179-0.17237
   0   8   6  113.39   24.69   1 0.95068-0.94603-0.00921 0.26907 0.31002-0.18060
   0  -8  -6  109.09   28.13   1 0.74571-0.75034-0.42929 0.16948 0.50952-0.63894
   0  -8  -6  132.44   31.35   1 0.23108-0.23572-0.56209 0.30220 0.79413-0.92363
   0   8   6   53.94   16.31   1 0.11281-0.10814-0.31034 0.57016 0.94390-0.81437
   0  -8   6   80.12   28.21   1-0.16540 0.16994 0.30250-0.56237 0.93868-0.80922
   0   8  -6  107.18   24.74   1-0.27346 0.26891 0.55040-0.29053 0.78884-0.91830
   0   8  -7 6308.98  205.99   1 0.95307-0.95834 0.27124-0.01146 0.13443-0.28538
   0  -8   7 4994.69  262.28   1 0.95541-0.94999 0.01735-0.27721 0.29475-0.14376
   0   8   7 5524.63  971.05   1 0.94539-0.93997-0.03421 0.29406 0.32411-0.17312
   0  -8  -7 5287.70  260.02   1 0.68404-0.68945-0.49788 0.23807 0.53309-0.68408
   0  -8  -7 5426.86  271.85   1 0.25579-0.26120-0.61355 0.35366 0.74707-0.89815
   0   8   7 5222.34  254.01   1 0.13806-0.13261-0.36457 0.62439 0.92088-0.76976
   0  -8   7 5593.01  184.17   1-0.18831 0.19362 0.35456-0.61444 0.91586-0.76483
   0   8  -7 5336.62  263.18   1-0.29462 0.28931 0.60009-0.34021 0.74369-0.89473
   0   8  -8 9415.76 1654.90   1 0.94932-0.95534 0.28989-0.03011 0.12144-0.29395
   0   8   810460.07  214.64   1 0.93916-0.93296-0.05970 0.31956 0.33822-0.16566
   0  -8   810859.95  232.83   1-0.20841 0.21447 0.40047-0.66035 0.89228-0.71967
   0   8   9 1315.05  115.85   1-0.51113 0.51825 0.64282-0.38317-0.57054 0.76458
   0   8  -9 1192.55  112.01   1 0.94515-0.95198 0.30818-0.04841 0.10815-0.30229
   0  -8   9  934.82   86.09   1 0.95811-0.95114 0.03547-0.29532 0.28417-0.09004
   0   8   9 1318.34  117.98   1 0.93194-0.92497-0.08568 0.34553 0.35231-0.15818
   0   8   9 1098.80   97.87   1 0.18024-0.17323-0.45451 0.71433 0.87231-0.67802
   0  -8   9 1110.86  127.33   1-0.22611 0.23293 0.44064-0.70051 0.86873-0.67455
   0   8  -9 1098.91  100.57   1-0.32900 0.32213 0.68206-0.42220 0.65310-0.84732
   0   8  10 3513.73  208.35   1-0.39839 0.40633 0.71171-0.45191-0.57857 0.79414
   0   8 -10 2990.15  179.85   1 0.94049-0.94808 0.32615-0.06638 0.09530-0.31101
   0   8  10 3477.05  202.02   1 0.92370-0.91595-0.11207 0.37192 0.36634-0.15064
   0   8  10 3094.34  185.24   1 0.19723-0.18950-0.49092 0.75081 0.84857-0.63273
   0  -8  10 3062.35  183.70   1-0.24129 0.24887 0.47565-0.73553 0.84588-0.63012
   0   8  11 2151.12  156.31   1-0.26827 0.27700 0.77255-0.51275-0.57548 0.81261
   0   8 -11 2412.72  153.50   1 0.93540-0.94375 0.34380-0.08403 0.08251-0.31979
   0   8  11 2474.08  145.96   1 0.91440-0.90588-0.13880 0.39865 0.38025-0.14298
   0  -8  11 2339.84  148.60   1-0.25441 0.26275 0.50605-0.76592 0.82412-0.58678
   0   8  12  567.64   54.72   1-0.12277 0.13230 0.82023-0.56042-0.55870 0.81756
   0   8 -12  596.89  120.51   1 0.92989-0.93900 0.36113-0.10136 0.06978-0.32863
   0   8  12  477.69   28.38   1 0.90426-0.89496-0.16548 0.42528 0.39359-0.13478
   0  -8  12  596.78  116.22   1-0.26573 0.27483 0.53237-0.79225 0.80371-0.54479
   0   8  13  265.87   42.54   1 0.03331-0.02298 0.84913-0.58932-0.52712 0.80756
   0   8 -13  423.58   93.04   1 0.92397-0.93383 0.37816-0.11839 0.05712-0.33754
   0   8  13  288.19   36.46   1 0.89290-0.88283-0.19249 0.45228 0.40701-0.12663
   0  -8  13  384.36   39.17   1-0.27548 0.28533 0.55513-0.81501 0.78481-0.50431
   0   8  14   82.06   22.31   1 0.19266-0.18152 0.85569-0.59584-0.48027 0.78231
   0   8 -14  142.68   35.35   1 0.91764-0.92826 0.39490-0.13513 0.04451-0.34650
   0   8  14  111.53   24.19   1 0.88058-0.86973-0.21938 0.47917 0.42005-0.11810
   0  -8  14   85.59   26.24   1-0.28387 0.29448 0.57479-0.83466 0.76748-0.46541
   0   8  15 2076.20  162.66   1 0.34780-0.33605 0.83862-0.57921-0.41920 0.74268
   0   8 -15 2434.53  192.89   1 0.91091-0.92229 0.41135-0.15157 0.03195-0.35551
   0   8  15 2240.36  166.53   1 0.86741-0.85579-0.24590 0.50569 0.43258-0.10906
   0  -8  15 2378.96  184.76   1-0.29108 0.30245 0.59175-0.85162 0.75173-0.42808
   0   8  16  492.96   50.13   1 0.49119-0.47866 0.79853-0.53912-0.34794 0.69298
   0   8 -16  686.92  125.18   1 0.90379-0.91593 0.42751-0.16774 0.01945-0.36458
   0   8  16  608.28   60.21   1 0.85356-0.84117-0.27175 0.53154 0.44448-0.09939
   0  -8  16  663.92  125.99   1-0.29727 0.30940 0.60636-0.86623 0.73753-0.39230
   0   8  17  438.65   44.84   1 0.61671-0.60340 0.73929-0.47976-0.27040 0.63697
   0   8 -17  720.79  117.01   1 0.89629-0.90919 0.44340-0.18363 0.00699-0.37369
   0   8  17  423.49   36.57   1 0.83931-0.82614-0.29660 0.55639 0.45561-0.08895
   0  -8  17  660.56   67.74   1-0.30258 0.31547 0.61892-0.87880 0.72482-0.35802
   0   8  18  952.40  122.49   1 0.72248-0.70844 0.66487-0.40517-0.18963 0.57786
   0   8 -18  809.73   82.60   1 0.88840-0.90206 0.45902-0.19925-0.00540-0.38286
   0   8  18  862.11  113.78   1 0.82496-0.81102-0.32005 0.57984 0.46583-0.07760
   0  -8  18 1020.41  176.91   1-0.30711 0.32084 0.62974-0.88960 0.71351-0.32505
   0   8  19  802.68   76.42   1 0.80599-0.79117 0.58157-0.32187-0.11023 0.52003
   0   8 -19  884.32  196.15   1 0.88013-0.89455 0.47438-0.21461-0.01777-0.39206
   0   8  19  904.93  110.53   1 0.81096-0.79628-0.34159 0.60139 0.47503-0.06520
   0  -8  19 1017.00  181.09   1-0.31099 0.32548 0.63897-0.89883 0.70355-0.29351
   0   8 -20 9098.63  517.16   1 0.87150-0.88709 0.48941-0.22971-0.03099-0.40036
   0   8  20 8811.48  486.21   1 0.79771-0.78226-0.36099 0.62080 0.48304-0.05165
   0  -8  20 9578.28  544.10   1-0.31429 0.32955 0.64684-0.90670 0.69484-0.26322
   0   8 -21  427.82   98.17   1 0.86247-0.87884 0.50425-0.24455-0.04326-0.40966
   0   8  21  208.34   44.91   1 0.91366-0.89773 0.40477-0.14500 0.03699 0.41598
   0  -8  21  291.78   71.39   1-0.31709 0.33310 0.65350-0.91336 0.68730-0.23410
   0   8 -22 9238.57  478.39   1 0.85306-0.87022 0.51883-0.25914-0.05550-0.41900
   0   8  22 8206.52  408.47   1 0.94275-0.92620 0.31754-0.05776 0.10184 0.37257
   0   8  22 8376.55  418.51   1 0.77574-0.75874-0.39125 0.65106 0.49511-0.02058
   0  -8  22 8759.91  457.46   1-0.31943 0.33621 0.65910-0.91896 0.68083-0.20605
   0   8 -23  862.60  147.35   1 0.84329-0.86122 0.53317-0.27348-0.06769-0.42837
   0   8  23  741.86   64.53   1 0.95935-0.94204 0.23127 0.02850 0.16172 0.33426
   0   8  23  602.54   37.35   1 0.76825-0.75048-0.40108 0.66088 0.49892-0.00282
   0  -8  23  927.64   70.79   1-0.32138 0.33892 0.66376-0.92362 0.67537-0.17900
   0   8 -24 1386.75  205.29   1 0.83313-0.85184 0.54726-0.28757-0.07985-0.43778
   0   8  24 1273.91   93.84   1 0.96507-0.94701 0.14698 0.11279 0.21683 0.30072
   0   8  24 1093.32   91.85   1 0.76408-0.74554-0.40644 0.66624 0.50097 0.01669
   0  -8  24 1356.55  127.29   1-0.32297 0.34127 0.66758-0.92744 0.67083-0.15289
   0   8 -25 1566.58  131.90   1 0.82261-0.84210 0.56111-0.30142-0.09197-0.44722
   0   8  25 1164.17   96.17   1 0.96153-0.94216 0.06426 0.19558 0.26707 0.27217
   0   8  25 1126.47   93.98   1 0.76427-0.74496-0.40619 0.66600 0.50088 0.03835
   0  -8  25 1444.23  128.23   1-0.32425 0.34331 0.67064-0.93050 0.66715-0.12762
   0   8 -26 1058.52   67.41   1 0.81170-0.83197 0.57472-0.31502-0.10407-0.45670
   0   8  26  909.35   16.97   1 0.77051-0.75042-0.39813 0.65794 0.49779 0.06301
   0  -8  26 1272.51  270.83   1-0.32524 0.34507 0.67303-0.93288 0.66426-0.10315
   0   8 -27   96.99   33.87   1 0.80041-0.82146 0.58808-0.32838-0.11613-0.46620
   0  -8  27   11.34   41.18   1-0.32597 0.34657 0.67479-0.93465 0.66210-0.07942
   0   8 -28 1040.02   80.41   1 0.78874-0.81057 0.60120-0.34150-0.12816-0.47574
   0  -8  28  976.32  255.99   1-0.32648 0.34783 0.67600-0.93585 0.66063-0.05636
   0   8 -29  326.50   66.31   1 0.77669-0.79930 0.61408-0.35438-0.14016-0.48531
   0  -8  29  309.68   85.24   1-0.32676 0.34888 0.67669-0.93655 0.65978-0.03393
   0   8 -30 1871.49  380.78   1 0.76424-0.78763 0.62672-0.36702-0.15214-0.49490
   0  -8  30 1993.37  462.11   1-0.32685 0.34973 0.67690-0.93676 0.65951-0.01208
   0   8 -31  145.36   63.16   1 0.75139-0.77556 0.63912-0.37942-0.16409-0.50451
   0  -8  31   96.31   35.31   1-0.32676 0.35041 0.67669-0.93655 0.65978 0.00922
   0   8 -32  456.60  102.14   1 0.73814-0.76309 0.65127-0.39157-0.17602-0.51415
   0  -8  32  383.50   83.16   1-0.32650 0.35091 0.67606-0.93592 0.66054 0.03003
   0   8 -33   60.69   25.44   1 0.72431-0.75014 0.66336-0.40383-0.18794-0.52363
   0  -8  33   37.92   63.11   1-0.32609 0.35125 0.67506-0.93492 0.66178 0.05038
   0   8 -34  167.18   59.50   1 0.71022-0.73684 0.67502-0.41549-0.19982-0.53331
   0  -8  34  214.81   75.38   1-0.32552 0.35145 0.67370-0.93356 0.66344 0.07030
   0   8 -35   53.69   27.76   1 0.69570-0.72310 0.68642-0.42689-0.21168-0.54302
   0  -8  35  121.09   61.56   1-0.32481 0.35151 0.67200-0.93186 0.66550 0.08982
   0   8 -36   62.19   44.44   1 0.68074-0.70893 0.69758-0.43805-0.22352-0.55274
   0  -8  36   62.58   43.17   1-0.32397 0.35143 0.66999-0.92984 0.66794 0.10896
   0   8 -37  103.27   50.77   1 0.66533-0.69430 0.70847-0.44894-0.23534-0.56248
   0  -8  37  143.70   51.29   1-0.32301 0.35122 0.66767-0.92753 0.67072 0.12776
   0   8 -38  102.08   71.06   1 0.64946-0.67921 0.71910-0.45957-0.24715-0.57223
   0  -8  38  205.73  134.23   1-0.32192 0.35090 0.66506-0.92492 0.67383 0.14623
   0   8 -39  155.78   83.22   1 0.63310-0.66363 0.72946-0.46994-0.25894-0.58201
   0  -8  39  238.94   91.19   1-0.32071 0.35046 0.66217-0.92203 0.67724 0.16440
   0   8 -40  114.50   57.16   1 0.61625-0.64756 0.73955-0.48002-0.27071-0.59180
   0  -8  40   82.70   48.14   1-0.31939 0.34990 0.65901-0.91887 0.68094 0.18229
   0   8 -41    4.34   28.20   1 0.59888-0.63098 0.74936-0.48983-0.28248-0.60160
   0  -8  41   32.12   32.15   1-0.31796 0.34923 0.65560-0.91545 0.68489 0.19992
   0   9   0   27.28   14.38   1 0.96508-0.96508 0.14612 0.14612 0.21738-0.21738
   0  -9   0   35.85   21.47   1 0.91167-0.91167-0.14616-0.14616 0.38403-0.38403
   0  -9   0  -24.14   27.60   1 0.03704-0.03704-0.14619-0.14619 0.98856-0.98856
   0   9   0   17.96   15.08   1-0.09553 0.09553 0.14619 0.14619 0.98463-0.98463
   0   9  -117393.85  351.71   1 0.96469-0.96545 0.16457 0.12767 0.20559-0.22715
   0   9   119377.12  391.51   1 0.96501-0.96425 0.12753 0.16471 0.22910-0.20754
   0  -9   117803.90  362.24   1 0.92196-0.92118-0.11728-0.17504 0.36908-0.34751
   0  -9   118728.22  374.42   1 0.00379-0.00301-0.07333-0.21905 0.99730-0.97570
   0   9   118728.03  372.91   1-0.06301 0.06377 0.07369 0.21869 0.99528-0.97370
   0   9  -118301.08  386.25   1-0.12798 0.12723 0.21804 0.07431 0.96750-0.98908
   0   9  -2 5237.61  258.06   1 0.96385-0.96535 0.18286 0.10938 0.19376-0.23688
   0  -9   2 4979.74  246.67   1 0.93007-0.92852-0.09193-0.20039 0.35567-0.31253
   0  -9  -2 4811.40  237.85   1 0.88231-0.88386-0.21573-0.07653 0.41830-0.46144
   0  -9  -2 4982.29  256.61   1 0.10356-0.10512-0.29040-0.00189 0.95128-0.99445
   0  -9   2 4548.50  226.35   1-0.02885 0.03039-0.00197-0.29041 0.99958-0.95641
   0   9   2 4464.66  218.93   1-0.03065 0.03219 0.00199 0.29039 0.99952-0.95636
   0   9  -2 5254.81  257.70   1-0.15897 0.15745 0.28793 0.00442 0.94436-0.98751
   0   9  -3 2727.17  166.24   1 0.96255-0.96481 0.20099 0.09125 0.18188-0.24658
   0   9   3 2665.72  158.17   1 0.96344-0.96118 0.08999 0.20225 0.25232-0.18763
   0  -9   3 2604.60  180.60   1 0.93646-0.93414-0.06980-0.22253 0.34373-0.27902
   0  -9  -3 2831.10  168.52   1 0.86155-0.86387-0.25707-0.03519 0.43776-0.50247
   0  -9  -3 2778.09  165.76   1 0.13547-0.13781-0.35901 0.06671 0.92344-0.98820
   0   9   3 2853.01  170.06   1 0.00121 0.00110-0.06767 0.36006 0.99770-0.93292
   0  -9   3 2719.76  162.64   1-0.05985 0.06216 0.06669-0.35908 0.99597-0.93123
   0   9  -3 2814.71  166.64   1-0.18835 0.18608 0.35465-0.06229 0.91582-0.98055
   0   9  -4  164.27   30.18   1 0.96081-0.96382 0.21893 0.07331 0.16998-0.25624
   0   9   4  194.97   38.80   1 0.96218-0.95908 0.07110 0.22123 0.26296-0.17668
   0  -9   4  122.63   27.91   1 0.94149-0.93839-0.05059-0.24174 0.33321-0.24693
   0  -9  -4  122.10   31.00   1 0.83544-0.83854-0.30306 0.01080 0.45845-0.54473
   0  -9  -4  147.23   32.40   1 0.16577-0.16889-0.42375 0.13145 0.89047-0.97682
   0   9   4  146.03   39.70   1 0.03145-0.02835-0.13395 0.42634 0.99048-0.90411
   0  -9   4  157.76   29.53   1-0.08900 0.09207 0.13160-0.42399 0.98729-0.90097
   0   9  -4  160.79   33.71   1-0.21575 0.21272 0.41730-0.12494 0.88278-0.96909
   0   9  -5  180.25   37.34   1 0.95864-0.96240 0.23669 0.05555 0.15806-0.26588
   0   9   5  145.17   43.01   1 0.96022-0.95635 0.05216 0.24017 0.27430-0.16645
   0  -9   5  148.55   31.47   1 0.94544-0.94156-0.03402-0.25831 0.32401-0.21616
   0  -9  -5  149.71   30.15   1 0.80273-0.80660-0.35381 0.06154 0.48003-0.58787
   0  -9  -5  213.02   42.00   1 0.19382-0.19769-0.48372 0.19135 0.85348-0.96140
   0   9   5  127.00   33.24   1 0.05991-0.05605-0.19604 0.48843 0.97876-0.87079
   0  -9   5  123.91   31.52   1-0.11597 0.11982 0.19199-0.48438 0.97451-0.86661
   0   9  -5  172.58   36.15   1-0.24111 0.23732 0.47523-0.18287 0.84618-0.95406
   0   9  -6 3219.72  192.63   1 0.95603-0.96054 0.25426 0.03798 0.14611-0.27550
   0   9   6 2834.05  166.43   1 0.95780-0.95315 0.03323 0.25910 0.28548-0.15606
   0  -9   6 2697.34  163.39   1 0.94853-0.94388-0.01985-0.27248 0.31605-0.18663
   0  -9  -6 2825.96  170.68   1 0.76191-0.76655-0.40920 0.11692 0.50202-0.63144
   0  -9  -6 2930.58  174.78   1 0.21989-0.22453-0.53864 0.24627 0.81332-0.94283
   0   9   6 2660.32  160.35   1 0.08632-0.08169-0.25336 0.54575 0.96351-0.83395
   0  -9   6 2910.66  176.55   1-0.14102 0.14557 0.24740-0.53976 0.95859-0.82913
   0   9  -6 2899.23  172.63   1-0.26392 0.25937 0.52815-0.23579 0.80708-0.93654
   0   9  -7 2108.99  163.79   1 0.95300-0.95827 0.27163 0.02061 0.13416-0.28511
   0   9   7 1731.50  128.32   1 0.95492-0.94950 0.01436 0.27797 0.29648-0.14549
   0  -9  -7 1887.44  142.44   1 0.71146-0.71687-0.46878 0.17650 0.52350-0.67448
   0  -9  -7 1778.32  133.36   1 0.24362-0.24903-0.58825 0.29588 0.77110-0.92219
   0   9   7 1786.49  134.81   1 0.11065-0.10520-0.30569 0.59799 0.94567-0.79456
   0  -9   7 1998.87  149.69   1-0.16329 0.16859 0.29771-0.59007 0.94058-0.78954
   0   9  -7 1733.16  129.74   1-0.28438 0.27907 0.57600-0.28364 0.76638-0.91742
   0   9  -8 8378.63  280.00   1 0.94955-0.95557 0.28880 0.00344 0.12220-0.29472
   0   9   8 8782.56  273.67   1 0.95161-0.94541-0.00438 0.29672 0.30726-0.13470
   0  -9  -8 8659.66  277.36   1 0.64959-0.65577-0.53170 0.23942 0.54342-0.71598
   0  -9  -8 8501.33  266.89   1 0.26500-0.27118-0.63261 0.34024 0.72771-0.90038
   0   9   8 8056.07  256.39   1 0.13259-0.12636-0.35284 0.64514 0.92623-0.75353
   0  -9   8 8942.99  288.25   1-0.18321 0.18927 0.34295-0.63531 0.92130-0.74869
   0   9   9  338.44   61.13   1-0.57242 0.57954 0.59754-0.30542-0.56149 0.75553
   0   9  -9  416.54   95.15   1 0.94574-0.95257 0.30576-0.01352 0.10987-0.30401
   0   9   9  290.48   28.63   1 0.94788-0.94091-0.02293 0.31526 0.31778-0.12365
   0  -9   9  388.28   43.02   1-0.20092 0.20774 0.38334-0.67570 0.90148-0.70729
   0   9  10 4938.06  255.84   1-0.48233 0.49024 0.66212-0.37000-0.57353 0.78914
   0   9 -10 5863.35  309.79   1 0.94148-0.94906 0.32253-0.03029 0.09790-0.31361
   0   9  10 5558.43  285.06   1 0.94377-0.93603-0.04117 0.33351 0.32800-0.11229
   0  -9  10 5513.17  311.62   1-0.21658 0.22415 0.41919-0.71155 0.88168-0.66592
   0   9  11  738.78   61.97   1-0.37630 0.38504 0.72338-0.43110-0.57889 0.81602
   0   9 -11  748.88  136.39   1 0.93681-0.94516 0.33909-0.04685 0.08594-0.32322
   0   9  11  670.61   87.92   1 0.93935-0.93082-0.05900 0.35134 0.33784-0.10057
   0  -9  11  755.78  122.83   1-0.23053 0.23887 0.45083-0.74319 0.86232-0.62497
   0   9  12   22.20   13.74   1-0.25531 0.26484 0.77762-0.48535-0.57455 0.83324
   0   9 -12   52.89   18.80   1 0.93176-0.94086 0.35545-0.06320 0.07398-0.33283
   0   9  12   29.30   12.40   1 0.93466-0.92536-0.07628 0.36861 0.34725-0.08841
   0  -9  12   54.74   27.57   1-0.24262 0.25172 0.47873-0.77109 0.84376-0.58484
   0   9  13  795.61   93.94   1-0.12044 0.13076 0.82082-0.52854-0.55833 0.83877
   0   9 -13  803.67   91.32   1 0.92631-0.93618 0.37160-0.07935 0.06202-0.34244
   0   9  13  822.50   98.82   1 0.92980-0.91973-0.09282 0.38516 0.35614-0.07573
   0  -9  13  801.00  176.70   1-0.25321 0.26306 0.50324-0.79560 0.82621-0.54571
   0   9  14 2146.95  159.56   1 0.02514-0.01403 0.84817-0.55588-0.52912 0.83113
   0   9 -14 2171.18  169.47   1 0.92048-0.93111 0.38754-0.09530 0.05007-0.35206
   0   9  14 2044.76  161.40   1 0.92489-0.91405-0.10842 0.40076 0.36442-0.06244
   0  -9  14 1994.99  173.29   1-0.26245 0.27307 0.52474-0.81709 0.80979-0.50771
   0   9  15   23.61   11.71   1 0.17620-0.16426 0.85612-0.56379-0.48580 0.80941
   0   9 -15   44.62   20.20   1 0.91427-0.92565 0.40328-0.11103 0.03813-0.36169
   0   9  15   29.43   13.27   1 0.92007-0.90845-0.12282 0.41516 0.37197-0.04842
   0  -9  15   61.96   34.82   1-0.27052 0.28190 0.54355-0.83591 0.79458-0.47093
   0   9  16 1310.98  114.69   1 0.32708-0.31456 0.84239-0.55056-0.42822 0.77326
   0   9 -16 1140.35  118.84   1 0.90769-0.91983 0.41881-0.12657 0.02620-0.37133
   0   9  16 1151.99  107.24   1 0.91579-0.90340-0.13525 0.42751 0.37818-0.03310
   0  -9  16 1088.28  105.47   1-0.27756 0.28969 0.55999-0.85235 0.78061-0.43539
   0   9  17 2007.51  159.40   1 0.47145-0.45813 0.80562-0.51378-0.35874 0.72534
   0   9 -17 2241.46  189.48   1 0.90073-0.91362 0.43414-0.14189 0.01428-0.38098
   0   9  17 2257.25  180.22   1 0.91179-0.89862-0.14611 0.43837 0.38376-0.01711
   0  -9  17 2188.27  184.09   1-0.28367 0.29656 0.57434-0.86670 0.76788-0.40108
   0   9  18  216.64   42.36   1 0.60292-0.58883 0.74712-0.45515-0.27977 0.66790
   0   9 -18  406.55   93.89   1 0.89339-0.90705 0.44926-0.15701 0.00236-0.39064
   0   9  18  211.59   43.26   1 0.90861-0.89467-0.15445 0.44672 0.38802 0.00020
   0  -9  18  306.35   75.57   1-0.28899 0.30264 0.58683-0.87919 0.75637-0.36799
   0   9 -19  749.26  106.35   1 0.88569-0.90010 0.46417-0.17193-0.00953-0.40030
   0   9  19  721.82   69.57   1 0.90664-0.89192-0.15949 0.45176 0.39057 0.01921
   0  -9  19  660.22   75.98   1-0.29360 0.30800 0.59768-0.89004 0.74603-0.33607
   0   9  20   80.13   23.10   1 0.81297-0.79738 0.57317-0.28101-0.10268 0.53405
   0   9 -20  218.47   60.83   1 0.87761-0.89279 0.47888-0.18663-0.02142-0.40998
   0  -9  20  270.28   70.46   1-0.29758 0.31274 0.60708-0.89944 0.73681-0.30528
   0   9 -21 1611.83  131.43   1 0.86918-0.88555 0.49330-0.20115-0.03420-0.41872
   0   9  21 1326.88  134.28   1 0.88557-0.86964 0.46439-0.17214-0.00970 0.46269
   0   9  21 1377.90  139.97   1 0.90878-0.89251-0.15401 0.44628 0.38780 0.06512
   0  -9  21 1498.23  252.02   1-0.30100 0.31692 0.61518-0.90753 0.72866-0.27555
   0   9 -22 1280.34  155.22   1 0.86035-0.87751 0.50760-0.21544-0.04606-0.42843
   0   9  22 1031.47   33.54   1 0.93589-0.91933 0.34209-0.04984 0.08412 0.39030
   0   9  22 1230.92  136.34   1 0.91513-0.89808-0.13708 0.42935 0.37913 0.09536
   0  -9  22 1207.41  148.78   1-0.30393 0.32061 0.62212-0.91448 0.72151-0.24682
   0   9 -23  177.14   45.05   1 0.85116-0.86909 0.52168-0.22953-0.05791-0.43815
   0   9  23    6.54    2.56   1 0.96310-0.94579 0.19410 0.09814 0.18641 0.30957
   0   9  23   12.91    4.82   1 0.92913-0.91132-0.09531 0.38758 0.35723 0.13882
   0  -9  23   43.67   22.89   1-0.30642 0.32386 0.62803-0.92039 0.71531-0.21905
   0   9 -24   57.52   37.04   1 0.84160-0.86031 0.53556-0.24341-0.06974-0.44789
   0  -9  24  190.45   74.50   1-0.30849 0.32679 0.63303-0.92537 0.71000-0.19205
   0   9 -25  830.59  157.33   1 0.83167-0.85116 0.54924-0.25708-0.08157-0.45763
   0  -9  25  663.14  165.27   1-0.31023 0.32930 0.63717-0.92951 0.70552-0.16599
   0   9 -26 1066.21  244.80   1 0.82136-0.84163 0.56270-0.27054-0.09338-0.46739
   0  -9  26 1260.70   84.75   1-0.31166 0.33149 0.64056-0.93290 0.70181-0.14071
   0   9 -27 1183.26  267.67   1 0.81068-0.83173 0.57596-0.28380-0.10518-0.47715
   0  -9  27 1207.46   83.03   1-0.31279 0.33338 0.64326-0.93560 0.69883-0.11614
   0   9 -28  322.62   70.71   1 0.79961-0.82144 0.58900-0.29684-0.11697-0.48693
   0  -9  28  320.59   59.83   1-0.31366 0.33502 0.64534-0.93768 0.69652-0.09225
   0   9 -29   52.65   19.85   1 0.78816-0.81077 0.60184-0.30968-0.12875-0.49672
   0  -9  29   48.57   42.85   1-0.31429 0.33641 0.64684-0.93918 0.69484-0.06900
   0   9 -30  454.55   93.68   1 0.77633-0.79972 0.61446-0.32230-0.14052-0.50652
   0  -9  30  483.37   70.05   1-0.31470 0.33758 0.64781-0.94015 0.69375-0.04632
   0   9 -31   58.06   32.95   1 0.76410-0.78826 0.62686-0.33470-0.15228-0.51633
   0  -9  31  -10.08   37.49   1-0.31490 0.33855 0.64829-0.94063 0.69321-0.02420
   0   9 -32  151.99   53.49   1 0.75147-0.77641 0.63905-0.34689-0.16402-0.52615
   0  -9  32  333.69   69.98   1-0.31491 0.33932 0.64832-0.94066 0.69318-0.00259
   0   9 -33   31.38   25.56   1 0.73843-0.76416 0.65101-0.35885-0.17576-0.53598
   0  -9  33    3.95   42.73   1-0.31475 0.33992 0.64792-0.94027 0.69362 0.01854
   0   9 -34   45.91   35.22   1 0.72482-0.75144 0.66292-0.37095-0.18750-0.54563
   0  -9  34    7.42   45.22   1-0.31442 0.34035 0.64713-0.93947 0.69451 0.03923
   0   9 -35   50.95   22.67   1 0.71094-0.73834 0.67443-0.38246-0.19922-0.55548
   0  -9  35  245.16  157.24   1-0.31393 0.34062 0.64597-0.93831 0.69582 0.05951
   0   9 -36   67.34   32.78   1 0.69663-0.72482 0.68571-0.39374-0.21093-0.56533
   0  -9  36   98.83   62.58   1-0.31329 0.34075 0.64445-0.93679 0.69751 0.07939
   0   9 -37   74.25   45.88   1 0.68188-0.71084 0.69675-0.40478-0.22264-0.57518
   0  -9  37  234.78   64.29   1-0.31251 0.34073 0.64259-0.93494 0.69957 0.09892
   0   9 -38  145.21   60.53   1 0.66666-0.69642 0.70755-0.41558-0.23434-0.58505
   0  -9  38  226.41   85.18   1-0.31160 0.34058 0.64042-0.93276 0.70196 0.11810
   0   9 -39  135.06   85.69   1 0.65098-0.68152 0.71810-0.42613-0.24603-0.59492
   0  -9  39  299.01  128.32   1-0.31056 0.34030 0.63794-0.93028 0.70468 0.13697
   0   9 -40  104.75   37.18   1 0.63482-0.66613 0.72840-0.43643-0.25772-0.60479
   0  -9  40  119.66   78.15   1-0.30939 0.33990 0.63516-0.92750 0.70769 0.15553
   0  10   014341.40  296.00   1 0.96477-0.96477 0.16236 0.16236 0.20701-0.20701
   0 -10   015752.43  346.89   1 0.04449-0.04449-0.16243-0.16243 0.98571-0.98571
   0  10   014971.77  306.43   1-0.10279 0.10279 0.16244 0.16244 0.98134-0.98134
   0  10  -1  206.85   34.71   1 0.96410-0.96485 0.17837 0.14634 0.19668-0.21824
   0  10   1  190.97   46.48   1 0.96508-0.96433 0.14641 0.17830 0.21719-0.19563
   0 -10   1  197.28   26.32   1 0.91550-0.91472-0.13579-0.18902 0.37870-0.35713
   0 -10  -1  158.15   39.89   1 0.89301-0.89379-0.19224-0.13249 0.40689-0.42846
   0 -10  -1  137.28   38.51   1 0.07456-0.07533-0.22786-0.09701 0.97083-0.99242
   0 -10   1  150.53   44.54   1 0.01456-0.01379-0.09697-0.22789 0.99518-0.97358
   0  10   1  175.48   37.70   1-0.07366 0.07443 0.09740 0.22748 0.99251-0.97093
   0  10  -1  195.38   34.06   1-0.13193 0.13117 0.22692 0.09791 0.96493-0.98651
   0  10  -2 1698.84  129.98   1 0.96308-0.96458 0.19442 0.13029 0.18620-0.22933
   0  10   2 2141.48  181.52   1 0.96505-0.96354 0.13057 0.19414 0.22719-0.18406
   0 -10   2 1912.47  144.18   1 0.92365-0.92211-0.11220-0.21261 0.36641-0.32327
   0 -10  -2 1799.69  144.80   1 0.87757-0.87912-0.22561-0.09912 0.42303-0.46616
   0 -10  -2 1739.96  128.10   1 0.10437-0.10592-0.29214-0.03263 0.95066-0.99383
   0 -10   2 1837.08  137.70   1-0.01474 0.01628-0.03253-0.29233 0.99936-0.95617
   0  10   2 2055.02  149.92   1-0.04460 0.04614 0.03286 0.29201 0.99846-0.95530
   0  10  -2 1964.27  144.43   1-0.15983 0.15832 0.28989 0.03494 0.94361-0.98676
   0  10  -3  602.61  109.73   1 0.96169-0.96395 0.21048 0.11423 0.17561-0.24030
   0  10   3  541.77   48.11   1 0.96469-0.96243 0.11488 0.20983 0.23699-0.17230
   0 -10   3  439.30   87.44   1 0.93023-0.92791-0.09140-0.23341 0.35538-0.29067
   0 -10  -3  491.15   74.36   1 0.85852-0.86085-0.26270-0.06203 0.44035-0.50506
   0 -10  -3  478.23   49.89   1 0.13330-0.13564-0.35437 0.02959 0.92555-0.99031
   0  10   3  434.72   60.73   1-0.01577 0.01809-0.03026 0.35513 0.99941-0.93463
   0 -10   3  484.94   97.38   1-0.04322 0.04553 0.02980-0.35468 0.99862-0.93387
   0  10  -3  474.06   39.93   1-0.18651 0.18424 0.35046-0.02561 0.91781-0.98254
   0  10  -4 1800.72  151.84   1 0.95994-0.96295 0.22653 0.09818 0.16490-0.25116
   0  10   4 1477.73  114.83   1 0.96401-0.96100 0.09939 0.22532 0.24656-0.16031
   0 -10   4 1269.94  114.24   1 0.93553-0.93243-0.07316-0.25165 0.34556-0.25928
   0 -10  -4 1571.09  142.63   1 0.83507-0.83817-0.30368-0.02106 0.45872-0.54499
   0 -10  -4 1632.72  123.71   1 0.16104-0.16416-0.41367 0.08889 0.89606-0.98241
   0  10   4 1321.89  118.47   1 0.01180-0.00871-0.09091 0.41579 0.99578-0.90941
   0 -10   4 1318.79  126.51   1-0.07007 0.07315 0.08941-0.41429 0.99352-0.90719
   0  10  -4 1344.31  131.20   1-0.21165 0.20862 0.40789-0.08305 0.88815-0.97446
   0  10  -5 6606.16  215.66   1 0.95782-0.96158 0.24255 0.08217 0.15409-0.26192
   0  10   5 7148.42  270.62   1 0.96303-0.95927 0.08415 0.24056 0.25588-0.14806
   0 -10  -5 6646.79  219.20   1 0.80628-0.81015-0.34861 0.02387 0.47788-0.58572
   0 -10  -5 6736.44  215.10   1 0.18726-0.19116-0.46938 0.14460 0.86291-0.97084
   0  10   5 6662.58  214.03   1 0.03808-0.03421-0.14845 0.47332 0.98818-0.88022
   0 -10   5 6505.25  228.38   1-0.09525 0.09910 0.14557-0.47045 0.98475-0.87684
   0  10  -5 6306.60  203.41   1-0.23523 0.23144 0.46166-0.13681 0.85529-0.96317
   0  10  -6  548.79  115.31   1 0.95533-0.95984 0.25851 0.06620 0.14320-0.27259
   0  10   6  515.91   87.03   1 0.96200-0.95736 0.06923 0.25558 0.26409-0.13467
   0 -10  -6  482.61   42.37   1 0.77102-0.77565-0.39747 0.07271 0.49753-0.62695
   0 -10  -6  483.47   45.17   1 0.21147-0.21611-0.52096 0.19609 0.82696-0.95647
   0  10   6  424.18   68.91   1 0.06280-0.05817-0.20233 0.52720 0.97730-0.84774
   0 -10   6  477.75   73.46   1-0.11859 0.12320 0.19786-0.52274 0.97302-0.84353
   0  10  -7 2965.78  202.74   1 0.95247-0.95774 0.27441 0.05030 0.13223-0.28319
   0  10   7 2564.79  177.90   1 0.96051-0.95509 0.05470 0.27011 0.27279-0.12180
   0 -10  -7 2450.40  181.82   1 0.72815-0.73356-0.45000 0.12525 0.51698-0.66797
   0 -10  -7 2761.66  186.39   1 0.23408-0.23949-0.56835 0.24349 0.78878-0.93986
   0 -10   7 2399.15  182.23   1-0.14041 0.14572 0.24603-0.57087 0.95903-0.80799
   0  10  -8 2723.48  198.19   1 0.94929-0.95536 0.29022 0.03448 0.12083-0.29340
   0  10   8 2711.64  184.15   1 0.95881-0.95261 0.04066 0.28415 0.28111-0.10855
   0 -10  -8 2711.21  190.39   1 0.67631-0.68249-0.50572 0.18096 0.53557-0.70812
   0 -10  -8 2596.08  176.55   1 0.25476-0.26095-0.61142 0.28656 0.74916-0.92183
   0 -10   8 2878.00  195.93   1-0.15990 0.16596 0.29005-0.61490 0.94355-0.77094
   0  10  -9 1504.85  193.62   1 0.94569-0.95252 0.30595 0.01875 0.10974-0.30387
   0  10   9 1352.70  105.95   1 0.95694-0.94996 0.02722 0.29759 0.28900-0.09487
   0 -10   9 1416.30  120.15   1-0.17751 0.18433 0.32998-0.65482 0.92714-0.73295
   0  10  10  124.52   31.38   1-0.53789 0.54580 0.62379-0.29922-0.56705 0.78266
   0  10 -10  179.44   38.91   1 0.94173-0.94931 0.32158 0.00312 0.09858-0.31429
   0  10  10  100.26   23.38   1 0.95495-0.94720 0.01451 0.31030 0.29639-0.08069
   0 -10  10  300.94   54.55   1-0.19332 0.20089 0.36597-0.69081 0.91032-0.69455
   0  10  11  290.17   51.45   1-0.45063 0.45934 0.68202-0.35745-0.57599 0.81316
   0  10 -11  384.58   74.89   1 0.93740-0.94574 0.33710-0.01239 0.08738-0.32466
   0  10  11  384.52   28.83   1 0.95291-0.94439 0.00268 0.32213 0.30321-0.06594
   0 -10  11  453.14   92.36   1-0.20745 0.21578 0.39826-0.72311 0.89350-0.65615
   0  10  12 1566.49  127.49   1-0.34933 0.35886 0.73685-0.41210-0.57879 0.83748
   0  10 -12 1440.07  147.08   1 0.93270-0.94180 0.35250-0.02779 0.07614-0.33499
   0  10  12 1432.75  114.05   1 0.95090-0.94160-0.00807 0.33289 0.30937-0.05053
   0 -10  12 1509.79  174.78   1-0.22003 0.22913 0.42713-0.75197 0.87700-0.61808
   0  10  13 5170.45  278.05   1-0.23486 0.24518 0.78528-0.46053-0.57286 0.85310
   0  10 -13 5904.44  323.71   1 0.92764-0.93750 0.36778-0.04306 0.06486-0.34528
   0  10  13 5144.15  272.83   1 0.94901-0.93894-0.01753 0.34235 0.31474-0.03433
   0 -10  13 5500.57  305.92   1-0.23139 0.24125 0.45281-0.77765 0.86105-0.58056
   0  10  14 9558.37  404.33   1-0.10770 0.11882 0.82399-0.49923-0.55626 0.85827
   0  10 -14 9662.87  421.36   1 0.92222-0.93284 0.38292-0.05821 0.05355-0.35554
   0  10  14 8798.11  369.72   1 0.94735-0.93650-0.02541 0.35023 0.31918-0.01720
   0 -10  14 8853.05  382.66   1-0.24129 0.25191 0.47566-0.80050 0.84588-0.54381
   0  10  15 1770.56  140.38   1 0.02997-0.01806 0.84874-0.52399-0.52794 0.85153
   0  10 -15 1578.42  137.66   1 0.91644-0.92782 0.39793-0.07322 0.04220-0.36576
   0  10  15 1662.27  129.91   1 0.94604-0.93442-0.03133 0.35615 0.32251 0.00103
   0 -10  15 1787.02  151.72   1-0.25005 0.26142 0.49592-0.82076 0.83158-0.50793
   0  10  16  249.41   46.60   1 0.17438-0.16165 0.85615-0.53134-0.48640 0.83158
   0  10 -16  374.32   68.11   1 0.91029-0.92243 0.41280-0.08808 0.03083-0.37596
   0  10  16  310.67   58.32   1 0.94525-0.93286-0.03481 0.35963 0.32445 0.02066
   0 -10  16  432.74   89.17   1-0.25777 0.26990 0.51385-0.83869 0.81823-0.47300
   0  10  17  707.67   73.90   1 0.32131-0.30800 0.84336-0.51910-0.43068 0.79728
   0  10 -17 1016.17  195.68   1 0.90379-0.91669 0.42752-0.10281 0.01944-0.38614
   0  10  17  792.90   82.65   1 0.94517-0.93200-0.03517 0.35999 0.32465 0.04203
   0 -10  17  841.69  115.01   1-0.26458 0.27747 0.52969-0.85453 0.80586-0.43906
   0  10  18   43.95    9.25   1 0.46590-0.45180 0.80752-0.48325-0.36172 0.74988
   0  10 -18  127.99   54.12   1 0.89692-0.91058 0.44210-0.11738 0.00802-0.39630
   0  10  18   27.61   11.75   1 0.94603-0.93208-0.03141 0.35623 0.32255 0.06570
   0 -10  18  106.85   39.55   1-0.27056 0.28421 0.54365-0.86849 0.79450-0.40612
   0  10  19   10.64    6.93   1 0.60232-0.58745 0.74746-0.42305-0.28017 0.68987
   0  10 -19   55.72   40.64   1 0.88970-0.90412 0.45651-0.13180-0.00340-0.40643
   0 -10  19  -10.97   34.74   1-0.27582 0.29022 0.55592-0.88077 0.78413-0.37417
   0  10  20 4134.31  207.46   1 0.72755-0.71196 0.66055-0.33593-0.18528 0.61664
   0  10 -20 4327.17  235.32   1 0.88212-0.89729 0.47078-0.14606-0.01485-0.41655
   0  10  20 4126.26  207.12   1 0.95172-0.93623-0.00376 0.32858 0.30691 0.12448
   0 -10  20 4461.69  244.66   1-0.28041 0.29558 0.56669-0.89153 0.77474-0.34320
   0  10  21  244.89   49.27   1 0.83562-0.81925 0.54388-0.21926-0.07691 0.52985
   0  10 -21  427.44   85.09   1 0.87418-0.89011 0.48488-0.16016-0.02631-0.42666
   0  10  21  187.09   45.63   1 0.95729-0.94102 0.02967 0.29513 0.28757 0.16540
   0 -10  21  430.74   83.23   1-0.28442 0.30035 0.57610-0.90094 0.76629-0.31318
   0  10 -22 6443.07  430.74   1 0.86588-0.88303 0.49874-0.17412-0.03869-0.43580
   0  10  22 5000.02  308.58   1 0.92427-0.90771 0.37727-0.05255 0.05815 0.41627
   0  10  22 4069.60  251.38   1 0.96445-0.94741 0.10401 0.22080 0.24290 0.23163
   0 -10  22 6358.81  454.25   1-0.28791 0.30459 0.58429-0.90913 0.75875-0.28406
   0  10 -23 1376.46  144.80   1 0.85721-0.87514 0.51251-0.18789-0.05017-0.44589
   0 -10  23 1230.18  179.56   1-0.29092 0.30836 0.59138-0.91622 0.75208-0.25582
   0  10 -24 5384.90  258.22   1 0.84817-0.86688 0.52611-0.20149-0.06166-0.45597
   0 -10  24 5203.43  248.87   1-0.29351 0.31170 0.59747-0.92231 0.74624-0.22840
   0  10 -25   50.29   34.49   1 0.83877-0.85826 0.53954-0.21492-0.07316-0.46604
   0 -10  25   70.97   47.35   1-0.29571 0.31466 0.60266-0.92751 0.74117-0.20176
   0  10 -26 3115.87  215.33   1 0.82900-0.84927 0.55279-0.22817-0.08467-0.47610
   0 -10  26 3257.79  229.17   1-0.29756 0.31727 0.60704-0.93188 0.73685-0.17586
   0  10 -27  116.67   40.04   1 0.81886-0.83991 0.56587-0.24125-0.09618-0.48615
   0 -10  27   56.93   21.00   1-0.29909 0.31956 0.61066-0.93550 0.73323-0.15066
   0  10 -28 2975.81  609.66   1 0.80834-0.83017 0.57877-0.25415-0.10770-0.49620
   0 -10  28 2844.28  575.41   1-0.30034 0.32156 0.61360-0.93844 0.73026-0.12611
   0  10 -29  327.51   52.89   1 0.79745-0.82006 0.59148-0.26686-0.11923-0.50624
   0 -10  29  373.33  111.25   1-0.30131 0.32330 0.61591-0.94076 0.72791-0.10218
   0  10 -30  723.39  229.74   1 0.78617-0.80956 0.60401-0.27939-0.13076-0.51628
   0 -10  30  752.15  165.44   1-0.30204 0.32479 0.61764-0.94249 0.72613-0.07883
   0  10 -31   34.39   45.04   1 0.77450-0.79867 0.61634-0.29172-0.14229-0.52631
   0 -10  31  259.38   64.80   1-0.30255 0.32605 0.61884-0.94368 0.72490-0.05603
   0  10 -32  653.37  386.30   1 0.76244-0.78739 0.62849-0.30387-0.15383-0.53634
   0 -10  32  653.21  396.46   1-0.30284 0.32710 0.61954-0.94438 0.72419-0.03374
   0  10 -33   -1.77   14.05   1 0.74998-0.77571 0.64044-0.31582-0.16538-0.54637
   0 -10  33  -17.93   42.31   1-0.30294 0.32796 0.61977-0.94461 0.72395-0.01192
   0  10 -34  177.00   67.50   1 0.73712-0.76362 0.65218-0.32756-0.17692-0.55639
   0 -10  34  130.20   51.01   1-0.30285 0.32863 0.61956-0.94440 0.72416 0.00943
   0  10 -35   88.14   39.49   1 0.72368-0.75109 0.66389-0.33947-0.18847-0.56622
   0 -10  35  116.57   49.13   1-0.30259 0.32913 0.61895-0.94379 0.72479 0.03038
   0  10 -36   93.65   52.80   1 0.70997-0.73816 0.67522-0.35080-0.20002-0.57623
   0 -10  36  126.41   54.80   1-0.30217 0.32946 0.61794-0.94279 0.72583 0.05092
   0  10 -37   47.42   34.21   1 0.69582-0.72479 0.68633-0.36192-0.21158-0.58624
   0 -10  37  106.52   70.09   1-0.30159 0.32964 0.61657-0.94142 0.72723 0.07109
   0  10 -38   91.81   57.83   1 0.68123-0.71098 0.69722-0.37281-0.22314-0.59624
   0 -10  38   84.69   56.25   1-0.30087 0.32968 0.61486-0.93970 0.72898 0.09092
   0  10 -39  -13.04   30.58   1 0.66617-0.69671 0.70789-0.38348-0.23471-0.60624
   0 -10  39    3.24   18.04   1-0.30000 0.32957 0.61280-0.93765 0.73107 0.11041
   0  10 -40   46.61   29.66   1 0.65065-0.68196 0.71833-0.39391-0.24628-0.61623
   0 -10  40   26.71   27.16   1-0.29899 0.32932 0.61043-0.93527 0.73346 0.12960
   0  11   0   27.39   19.66   1 0.96409-0.96409 0.17859 0.17859 0.19653-0.19653
   0 -11   0    6.17   18.23   1 0.89887-0.89887-0.17860-0.17860 0.40015-0.40015
   0 -11   0  -15.48   23.88   1 0.05194-0.05194-0.17868-0.17868 0.98253-0.98253
   0  11  -1 2370.69  177.24   1 0.96321-0.96396 0.19259 0.16460 0.18740-0.20897
   0  11   1 2305.10  175.19   1 0.96469-0.96393 0.16481 0.19238 0.20544-0.18387
   0 -11  -1 2286.31  171.64   1 0.88677-0.88754-0.20616-0.15105 0.41368-0.43525
   0 -11  -1 2509.28   58.71   1 0.07923-0.08000-0.23799-0.11936 0.96802-0.98962
   0 -11   1 2306.06  170.14   1 0.02475-0.02398-0.11930-0.23805 0.99254-0.97095
   0  11  -3 3256.01  223.54   1 0.96058-0.96283 0.22106 0.13612 0.16856-0.23326
   0  11   3 2902.02  196.98   1 0.96511-0.96285 0.13806 0.21912 0.22248-0.15778
   0 -11  -3 2625.38  191.80   1 0.85430-0.85662-0.27043-0.08677 0.44388-0.50859
   0 -11  -3 2797.52  189.97   1 0.13278-0.13512-0.35325-0.00400 0.92605-0.99082
   0 -11   3 2400.69  179.38   1-0.02810 0.03041-0.00363-0.35372 0.99959-0.93485
   0  11   4 7789.70  349.19   1 0.96496-0.96195 0.12521 0.23197 0.23055-0.14429
   0 -11  -4 7111.58  324.19   1 0.83278-0.83588-0.30744-0.04976 0.46037-0.54664
   0  11  -5 2161.88  163.38   1 0.95671-0.96047 0.24996 0.10723 0.14905-0.25688
   0  11   5 2380.89  177.27   1 0.96462-0.96085 0.11279 0.24439 0.23829-0.13047
   0 -11  -5 1993.83  151.75   1 0.80681-0.81068-0.34782-0.00938 0.47756-0.58540
   0 -11  -5 2321.73  173.14   1 0.18262-0.18652-0.45955 0.10229 0.86917-0.97711
   0 -11   5 2290.56  172.28   1-0.07645 0.08030 0.10361-0.46098 0.99167-0.88376
   0  11   6 4006.78  211.15   1 0.96409-0.95957 0.10088 0.25630 0.24565-0.11626
   0 -11  -6 3956.80  212.73   1 0.77550-0.78014-0.39156 0.03433 0.49524-0.62465
   0 -11  -6 4784.90  250.99   1 0.20532-0.20995-0.50799 0.15064 0.83653-0.96603
   0 -11   6 4045.48  231.75   1-0.09851 0.10312 0.15285-0.51022 0.98332-0.85383
   0  11  -7 3228.80  220.28   1 0.95156-0.95683 0.27908 0.07811 0.12899-0.27994
   0  11   7 3174.28  215.20   1 0.96341-0.95815 0.08958 0.26761 0.25258-0.10162
   0 -11  -7 3027.30  206.25   1 0.73801-0.74341-0.43851 0.08127 0.51288-0.66386
   0 -11  -7 3542.39  189.75   1 0.22676-0.23217-0.55304 0.19570 0.80169-0.95278
   0 -11   7 3349.48  230.12   1-0.11900 0.12438 0.19878-0.55615 0.97279-0.82171
   0  11  -8   87.35   19.55   1 0.94854-0.95461 0.29366 0.06352 0.11842-0.29099
   0  11   8   74.81   16.26   1 0.96263-0.95661 0.07897 0.27821 0.25903-0.08651
   0 -11  -8   69.83   26.88   1 0.69323-0.69941-0.48836 0.13112 0.53002-0.70258
   0 -11  -8   91.59   19.88   1 0.24663-0.25281-0.59451 0.23717 0.76532-0.93799
   0 -11   8  152.52   49.77   1-0.13829 0.14436 0.24125-0.59858 0.96055-0.78794
   0  11  -9 6152.94  284.40   1 0.94514-0.95197 0.30824 0.04894 0.10811-0.30225
   0  11   9 6380.83  286.23   1 0.96200-0.95503 0.06917 0.28812 0.26412-0.06999
   0 -11  -9 5801.93  305.13   1 0.64006-0.64701-0.54058 0.18334 0.54597-0.74010
   0 -11  -9 5822.06  301.45   1 0.26490-0.27185-0.63240 0.27505 0.72793-0.92219
   0 -11   9 6130.42  280.62   1-0.15559 0.16241 0.28030-0.63762 0.94721-0.75302
   0  11  10 2089.80  280.56   1-0.57535 0.58327 0.59521-0.23819-0.56096 0.77656
   0  11 -10 2154.88  165.74   1 0.94140-0.94899 0.32281 0.03437 0.09771-0.31341
   0  11  10 2242.25  177.74   1 0.96112-0.95338 0.06035 0.29694 0.26942-0.05372
   0 -11  10 2313.82  180.12   1-0.17133 0.17891 0.31596-0.67328 0.93317-0.71740
   0  11  11  262.54   57.87   1-0.50161 0.51032 0.64933-0.29230-0.57161 0.80878
   0  11 -11  352.41   65.11   1 0.93733-0.94567 0.33734 0.01984 0.08721-0.32449
   0  11  11  247.06   49.63   1 0.96028-0.95176 0.05267 0.30462 0.27400-0.03673
   0 -11  11  462.48   75.66   1-0.18559 0.19392 0.34836-0.70569 0.91880-0.68145
   0  11 -12 1075.87  179.75   1 0.93292-0.94202 0.35182 0.00536 0.07664-0.33549
   0  11  12  856.98   94.74   1 0.95953-0.95023 0.04633 0.31096 0.27776-0.01892
   0 -11  12  814.13  132.86   1-0.19845 0.20754 0.37770-0.73502 0.90440-0.64548
   0  11  13  198.79   63.52   1-0.31825 0.32858 0.75137-0.39415-0.57805 0.85829
   0  11 -13  295.21   80.36   1 0.92817-0.93803 0.36625-0.00906 0.06600-0.34642
   0  11  13  302.89   53.17   1 0.95893-0.94886 0.04161 0.31568 0.28055-0.00014
   0 -11  13  368.47   64.06   1-0.21002 0.21987 0.40415-0.76148 0.89025-0.60975
   0  11  14 1559.71   43.84   1-0.20840 0.21952 0.79456-0.43734-0.57028 0.87208
   0  11 -14 1541.24   59.54   1 0.92308-0.93370 0.38061-0.02342 0.05529-0.35728
   0  11  14 1455.62  166.52   1 0.95856-0.94772 0.03881 0.31848 0.28220 0.01977
   0 -11  14 1571.54   65.46   1-0.22039 0.23099 0.42794-0.78526 0.87652-0.57445
   0  11  15  114.47   30.49   1-0.08677 0.09869 0.82887-0.47163-0.55266 0.87625
   0  11 -15   52.42   18.92   1 0.91764-0.92902 0.39489-0.03770 0.04452-0.36808
   0  11  15   87.71   23.62   1 0.95850-0.94688 0.03836 0.31893 0.28246 0.04108
   0 -11  15   87.00   29.40   1-0.22984 0.24121 0.44923-0.80656 0.86334-0.53969
   0  11 -16 2813.99  226.60   1 0.91187-0.92401 0.40908-0.05189 0.03369-0.37882
   0  11  16 2612.89  207.66   1 0.95883-0.94643 0.04084 0.31645 0.28100 0.06411
   0 -11  16 2383.69  198.72   1-0.23812 0.25025 0.46832-0.82565 0.85086-0.50563
   0  11  17  920.87   93.72   1 0.18465-0.17112 0.85593-0.49864-0.48298 0.84974
   0  11 -17 1191.25  234.06   1 0.90575-0.91865 0.42318-0.06600 0.02281-0.38951
   0  11  17 1090.29   78.66   1 0.95961-0.94644 0.04705 0.31024 0.27733 0.08935
   0 -11  17 1356.59  228.71   1-0.24549 0.25838 0.48536-0.84269 0.83913-0.47233
   0  11  18   57.22   21.41   1 0.32865-0.31455 0.84213-0.48543-0.42755 0.81572
   0  11 -18   40.11   32.09   1 0.89928-0.91294 0.43719-0.08000 0.01188-0.40016
   0  11  18   60.90   18.35   1 0.96090-0.94695 0.05821 0.29908 0.27070 0.11755
   0 -11  18   98.99   37.72   1-0.25204 0.26569 0.50055-0.85788 0.82820-0.43982
   0  11  19  865.28   35.93   1 0.47394-0.45907 0.80476-0.44806-0.35739 0.76713
   0  11 -19 1111.23  184.03   1 0.89247-0.90689 0.45108-0.09389 0.00091-0.41076
   0  11  19  854.05   51.52   1 0.96263-0.94791 0.07631 0.28098 0.25981 0.15001
   0 -11  19 1019.29  183.47   1-0.25786 0.27226 0.51405-0.87137 0.81808-0.40812
   0  11  20   96.00   36.30   1 0.61601-0.60035 0.73969-0.38284-0.27088 0.70214
   0  11 -20  170.39   56.08   1 0.88532-0.90049 0.46486-0.10768-0.01009-0.42132
   0  11  20  105.15   32.21   1 0.96451-0.94901 0.10517 0.25212 0.24218 0.18921
   0 -11  20  294.18   76.11   1-0.26300 0.27817 0.52601-0.88334 0.80878-0.37725
   0  11  21   69.31   17.09   1 0.75422-0.73785 0.63644-0.27936-0.16149 0.61443
   0  11 -21  211.21   61.23   1 0.87781-0.89374 0.47853-0.12134-0.02113-0.43184
   0  11  21   89.95   27.20   1 0.96497-0.94916 0.15443 0.20276 0.21209 0.24076
   0 -11  21  120.93   50.26   1-0.26754 0.28346 0.53659-0.89392 0.80030-0.34719
   0  11 -22  494.06  121.20   1 0.86996-0.88711 0.49199-0.13491-0.03312-0.44138
   0 -11  22  373.24   41.02   1-0.27153 0.28821 0.54591-0.90324 0.79261-0.31793
   0  11 -23  802.07  150.50   1 0.86175-0.87968 0.50540-0.14831-0.04422-0.45184
   0 -11  23  786.91  319.00   1-0.27503 0.29247 0.55408-0.91141 0.78571-0.28944
   0  11 -24  460.37  126.04   1 0.85317-0.87188 0.51867-0.16159-0.05536-0.46227
   0 -11  24  530.88   60.15   1-0.27808 0.29627 0.56121-0.91854 0.77955-0.26171
   0  11 -25  677.57  155.01   1 0.84424-0.86373 0.53180-0.17472-0.06652-0.47268
   0 -11  25  585.89   96.78   1-0.28071 0.29967 0.56739-0.92472 0.77412-0.23470
   0  11 -26  510.54  142.37   1 0.83495-0.85522 0.54480-0.18771-0.07771-0.48306
   0 -11  26  483.70   57.60   1-0.28297 0.30269 0.57270-0.93002 0.76937-0.20838
   0  11 -27  536.36  144.11   1 0.82530-0.84635 0.55764-0.20056-0.08892-0.49342
   0 -11  27  671.12   77.52   1-0.28489 0.30537 0.57721-0.93453 0.76528-0.18271
   0  11 -28  126.58   39.14   1 0.81528-0.83710 0.57033-0.21325-0.10015-0.50375
   0 -11  28   63.28   27.02   1-0.28650 0.30773 0.58098-0.93831 0.76181-0.15767
   0  11 -29   67.08   35.74   1 0.80488-0.82749 0.58287-0.22579-0.11141-0.51407
   0 -11  29  111.31   34.16   1-0.28782 0.30981 0.58408-0.94141 0.75894-0.13322
   0  11 -30   44.01   33.61   1 0.79411-0.81750 0.59525-0.23816-0.12268-0.52436
   0 -11  30  146.46   46.07   1-0.28887 0.31162 0.58656-0.94389 0.75662-0.10933
   0  11 -31   12.17   30.80   1 0.78296-0.80713 0.60746-0.25038-0.13397-0.53464
   0 -11  31   90.34   43.36   1-0.28968 0.31318 0.58846-0.94579 0.75484-0.08597
   0  11 -32   53.25   21.34   1 0.77142-0.79637 0.61950-0.26242-0.14528-0.54490
   0 -11  32   14.35   26.58   1-0.29026 0.31452 0.58982-0.94714 0.75356-0.06311
   0  11 -33   41.86   49.11   1 0.75949-0.78522 0.63137-0.27429-0.15660-0.55514
   0 -11  33  119.77   59.47   1-0.29062 0.31564 0.59067-0.94800 0.75275-0.04072
   0  11 -34   98.21   57.28   1 0.74716-0.77367 0.64306-0.28598-0.16794-0.56537
   0 -11  34   89.83   44.81   1-0.29078 0.31656 0.59105-0.94838 0.75239-0.01878
   0  11 -35  -23.99   33.88   1 0.73442-0.76170 0.65457-0.29749-0.17930-0.57558
   0 -11  35   98.64   59.09   1-0.29076 0.31729 0.59099-0.94832 0.75245 0.00272
   0  11 -36  171.50   56.48   1 0.72112-0.74930 0.66605-0.30920-0.19066-0.58560
   0 -11  36  141.00   87.97   1-0.29055 0.31785 0.59051-0.94784 0.75290 0.02384
   0  11 -37   60.95   41.36   1 0.70753-0.73650 0.67717-0.32032-0.20204-0.59578
   0 -11  37   25.10   38.55   1-0.29018 0.31823 0.58963-0.94696 0.75374 0.04459
   0  11 -38   89.99   45.24   1 0.69350-0.72325 0.68810-0.33125-0.21344-0.60594
   0 -11  38   43.80   41.55   1-0.28964 0.31846 0.58837-0.94570 0.75492 0.06498
   0  11 -39   71.77   29.08   1 0.67903-0.70956 0.69882-0.34197-0.22486-0.61609
   0 -11  39   76.54   37.65   1-0.28896 0.31853 0.58676-0.94408 0.75644 0.08504
   0  12   0 3105.72  211.25   1 0.96305-0.96305 0.19483 0.19483 0.18594-0.18594
   0 -12   0 3427.64  257.00   1 0.05940-0.05940-0.19492-0.19492 0.97901-0.97901
   0  12  -1   72.19   27.84   1 0.96201-0.96276 0.20713 0.18253 0.17783-0.19939
   0  12   1   35.38   13.13   1 0.96385-0.96310 0.18284 0.20682 0.19377-0.17221
   0 -12  -1   56.97   22.31   1 0.08437-0.08514-0.24912-0.14072 0.96478-0.98638
   0 -12   1   98.37   26.13   1 0.03451-0.03374-0.14065-0.24919 0.98945-0.96786
   0  12  -2  338.59   35.52   1 0.96073-0.96223 0.21969 0.16997 0.16948-0.21261
   0  12   2  298.36   55.00   1 0.96444-0.96294 0.17121 0.21845 0.20131-0.15818
   0 -12  -2  253.48   81.15   1 0.86595-0.86750-0.24870-0.14098 0.43389-0.47703
   0 -12  -2  277.85   58.58   1 0.10921-0.11077-0.30259-0.08714 0.94684-0.99001
   0 -12   2  265.63   60.14   1 0.00998-0.00843-0.08693-0.30292 0.99616-0.95297
   0  12  -311724.33  277.26   1 0.95919-0.96145 0.23248 0.15718 0.16090-0.22559
   0  12   311609.16  234.61   1 0.96483-0.96258 0.15999 0.22966 0.20853-0.14383
   0 -12  -310670.32  225.35   1 0.84912-0.85144-0.27968-0.11000 0.44806-0.51277
   0 -12  -311719.05  232.71   1 0.13351-0.13585-0.35482-0.03491 0.92535-0.99011
   0 -12   310443.92  226.05   1-0.01392 0.01624-0.03434-0.35550 0.99931-0.93453
   0  12  -4  486.16   35.46   1 0.95739-0.96040 0.24546 0.14420 0.15212-0.23837
   0  12   4  686.07  111.48   1 0.96505-0.96204 0.14925 0.24040 0.21539-0.12913
   0 -12  -4  525.72   51.55   1 0.82906-0.83215-0.31350-0.07618 0.46300-0.54927
   0 -12  -4  581.94  105.80   1 0.15709-0.16020-0.40524 0.01551 0.90061-0.98696
   0 -12   4  467.58   40.76   1-0.03719 0.04027 0.01645-0.40631 0.99917-0.91284
   0  12  -5   77.24   27.93   1 0.95531-0.95908 0.25860 0.13106 0.14314-0.25097
   0  12   5  -13.91   16.75   1 0.96511-0.96135 0.13906 0.25060 0.22185-0.11402
   0 -12  -5   20.70   13.17   1 0.80519-0.80906-0.35021-0.03947 0.47855-0.58639
   0 -12  -5   39.79   18.01   1 0.17973-0.18362-0.45340 0.06367 0.87299-0.98093
   0 -12   5    7.65   23.98   1-0.05920 0.06305 0.06524-0.45510 0.99611-0.88820
   0  12  -6  555.17  122.91   1 0.95295-0.95747 0.27187 0.11778 0.13399-0.26338
   0  12   6  448.50   44.07   1 0.96504-0.96052 0.12949 0.26017 0.22787-0.09848
   0 -12  -6  398.88   40.62   1 0.77679-0.78143-0.38985 0.00014 0.49457-0.62398
   0 -12  -6  897.10  186.89   1 0.20101-0.20564-0.49890 0.10906 0.84302-0.97252
   0 -12   6  413.94   39.80   1-0.08003 0.08465 0.11159-0.50145 0.99052-0.86103
   0  12  -7 2724.36  205.89   1 0.95030-0.95557 0.28525 0.10440 0.12468-0.27564
   0  12   7 2953.37  218.33   1 0.96486-0.95959 0.12064 0.26902 0.23341-0.08246
   0 -12  -7 2414.96  208.84   1 0.74323-0.74863-0.43228 0.04258 0.51062-0.66160
   0 -12  -7 2891.32  209.26   1 0.22130-0.22671-0.54161 0.15177 0.81097-0.96206
   0 -12   7 2857.46  214.99   1-0.09958 0.10496 0.15524-0.54510 0.98284-0.83177
   0  12  -8   52.35   30.34   1 0.94740-0.95347 0.29871 0.09094 0.11486-0.28743
   0  12   8   20.74   14.84   1 0.96461-0.95859 0.11261 0.27705 0.23840-0.06588
   0 -12  -8   31.67   17.91   1 0.70360-0.70978-0.47734 0.08763 0.52638-0.69894
   0 -12  -8   44.65   23.23   1 0.24030-0.24648-0.58134 0.19150 0.77736-0.95003
   0 -12   8   10.86   22.08   1-0.11779 0.12394 0.19605-0.58591 0.97349-0.80083
   0  12  -9  537.27   93.42   1 0.94415-0.95097 0.31224 0.07741 0.10527-0.29940
   0  12   9  548.07   74.51   1 0.96432-0.95754 0.10554 0.28412 0.24278-0.04870
   0 -12  -9  451.88   42.63   1 0.65702-0.66397-0.52465 0.13494 0.54134-0.73547
   0 -12  -9  529.74   85.46   1 0.25795-0.26491-0.61803 0.22820 0.74262-0.93688
   0 -12   9  562.04  108.64   1-0.13505 0.14187 0.23394-0.62375 0.96282-0.76863
   0  12  10  105.27   29.24   1-0.60074 0.60866 0.57446-0.18498-0.55595 0.77156
   0  12 -10   38.18   33.73   1 0.94059-0.94817 0.32581 0.06384 0.09555-0.31125
   0  12  10   52.05   24.17   1 0.96402-0.95649 0.09956 0.29010 0.24646-0.03082
   0 -12  10   55.87   34.45   1-0.15057 0.15814 0.26894-0.65875 0.95131-0.73554
   0  12  11  258.00   66.83   1-0.53703 0.54574 0.62442-0.23493-0.56717 0.80434
   0  12 -11  249.19   64.94   1 0.93672-0.94506 0.33941 0.05024 0.08571-0.32298
   0  12  11  299.46   45.37   1 0.96375-0.95547 0.09485 0.29481 0.24935-0.01214
   0 -12  11  423.34  113.53   1-0.16478 0.17311 0.30110-0.69091 0.93924-0.70190
   0  12  12   99.10   26.51   1-0.46348 0.47298 0.67412-0.28463-0.57510 0.83382
   0  12 -12   75.33   29.93   1 0.93253-0.94164 0.35302 0.03663 0.07576-0.33461
   0  12  12   97.80   23.50   1 0.96355-0.95452 0.09162 0.29804 0.25133 0.00744
   0 -12  12  128.99   40.81   1-0.17774 0.18684 0.33052-0.72033 0.92690-0.66798
   0  12  13  939.08  116.93   1-0.37883 0.38915 0.72207-0.33237-0.57887 0.85911
   0  12 -13 1032.70  154.68   1 0.92803-0.93790 0.36663 0.02302 0.06571-0.34613
   0  12  13 1142.10  132.64   1 0.96345-0.95367 0.09014 0.29952 0.25223 0.02810
   0 -12  13 1033.44  134.49   1-0.18953 0.19938 0.35733-0.74715 0.91454-0.63404
   0  12  14   18.46    9.38   1-0.28348 0.29460 0.76638-0.37668-0.57644 0.87824
   0  12 -14   43.22   16.37   1 0.92321-0.93384 0.38023 0.00942 0.05557-0.35756
   0  12  14   39.29   16.94   1 0.96349-0.95296 0.09072 0.29893 0.25188 0.05002
   0 -12  14   37.83   34.09   1-0.20020 0.21081 0.38170-0.77151 0.90234-0.60026
   0  12 -15  326.85   91.39   1 0.91807-0.92945 0.39380-0.00414 0.04534-0.36890
   0  12  15  363.41   74.29   1 0.96369-0.95240 0.09381 0.29584 0.24999 0.07347
   0 -12  15  455.62  139.79   1-0.20985 0.22122 0.40377-0.79358 0.89046-0.56681
   0  12  16   83.61   31.68   1-0.05896 0.07166 0.83473-0.44502-0.54748 0.89264
   0  12 -16  202.88   51.62   1 0.91260-0.92474 0.40733-0.01767 0.03504-0.38017
   0  12  16   76.32   28.68   1 0.96404-0.95200 0.09997 0.28968 0.24621 0.09882
   0 -12  16  146.83   45.31   1-0.21855 0.23067 0.42372-0.81353 0.87902-0.53380
   0  12  17 1350.69  172.82   1 0.06868-0.05515 0.85265-0.46288-0.51794 0.88470
   0  12 -17 1592.39  130.39   1 0.90681-0.91971 0.42081-0.03115 0.02465-0.39136
   0  12  17 1789.44  132.66   1 0.96451-0.95172 0.11001 0.27964 0.24001 0.12658
   0 -12  17 1728.26  142.25   1-0.22655 0.23944 0.44167-0.83148 0.86809-0.50129
   0  12  18   12.80   10.62   1 0.20539-0.19106 0.85518-0.46541-0.47589 0.86422
   0  12 -18    6.86   31.04   1 0.90068-0.91434 0.43423-0.04457 0.01420-0.40247
   0  12  18   50.46   17.76   1 0.96496-0.95142 0.12514 0.26451 0.23059 0.15756
   0 -12  18   82.78   29.05   1-0.23358 0.24722 0.45784-0.84765 0.85779-0.46941
   0  12  19   16.71   10.47   1 0.34796-0.33308 0.83859-0.44947-0.41913 0.82886
   0  12 -19   55.65   18.91   1 0.89422-0.90864 0.44759-0.05793 0.00368-0.41353
   0  12  19   13.55    8.09   1 0.96507-0.95077 0.14732 0.24233 0.21661 0.19311
   0 -12  19   59.54   32.27   1-0.23986 0.25427 0.47235-0.86217 0.84813-0.43818
   0  12  20 1565.22  116.22   1 0.49561-0.47994 0.79687-0.40775-0.34547 0.77677
   0  12 -20 1848.89  173.89   1 0.88743-0.90261 0.46087-0.07121-0.00688-0.42452
   0  12  20 1849.76  157.48   1 0.96400-0.94895 0.18018 0.20948 0.19550 0.23578
   0 -12  20 1837.86  178.76   1-0.24548 0.26065 0.48535-0.87516 0.83914-0.40761
   0  12  21   17.56    5.38   1 0.64660-0.63016 0.72095-0.33166-0.24924 0.70206
   0  12 -21   77.29   36.52   1 0.88030-0.89624 0.47407-0.08441-0.01752-0.43546
   0  12  21   21.15    7.87   1 0.95924-0.94344 0.23212 0.15754 0.16114 0.29171
   0 -12  21  -56.50   43.61   1-0.25049 0.26641 0.49694-0.88675 0.83084-0.37773
   0  12  22   21.41    7.96   1 0.81467-0.79752 0.57108-0.18153-0.10081 0.57531
   0  12 -22   51.48   33.82   1 0.87283-0.88953 0.48719-0.09753-0.02821-0.44634
   0  12  22   16.54    7.13   1 0.93672-0.92017 0.33928 0.05038 0.08617 0.38825
   0 -12  22   15.47   35.50   1-0.25494 0.27162 0.50726-0.89707 0.82321-0.34853
   0  12 -23  658.30  131.30   1 0.86503-0.88296 0.50012-0.11058-0.03984-0.45622
   0 -12  23  503.55   89.93   1-0.25887 0.27631 0.51641-0.90622 0.81627-0.32001
   0  12 -24 1759.68  180.66   1 0.85687-0.87558 0.51304-0.12349-0.05061-0.46701
   0 -12  24 1819.35  133.64   1-0.26234 0.28054 0.52448-0.91429 0.80999-0.29215
   0  12 -25  111.96   57.95   1 0.84835-0.86784 0.52584-0.13630-0.06143-0.47776
   0 -12  25   48.67   28.61   1-0.26539 0.28434 0.53157-0.92138 0.80436-0.26494
   0  12 -26 1978.98  400.24   1 0.83949-0.85976 0.53853-0.14899-0.07230-0.48847
   0 -12  26 1845.48  377.94   1-0.26804 0.28775 0.53775-0.92756 0.79935-0.23836
   0  12 -27   34.50   47.70   1 0.83027-0.85132 0.55110-0.16156-0.08319-0.49914
   0 -12  27   21.59   62.47   1-0.27033 0.29080 0.54309-0.93291 0.79496-0.21239
   0  12 -28  579.04  126.93   1 0.82069-0.84252 0.56355-0.17401-0.09413-0.50977
   0 -12  28  413.29   60.82   1-0.27229 0.29351 0.54767-0.93748 0.79114-0.18700
   0  12 -29   57.19   32.74   1 0.81075-0.83336 0.57587-0.18633-0.10510-0.52037
   0 -12  29   94.21   48.52   1-0.27394 0.29592 0.55153-0.94134 0.78788-0.16216
   0  12 -30  222.26   96.15   1 0.80044-0.82383 0.58805-0.19851-0.11610-0.53093
   0 -12  30  158.49   71.05   1-0.27530 0.29805 0.55472-0.94454 0.78516-0.13786
   0  12 -31   80.97   42.12   1 0.78975-0.81392 0.60009-0.21055-0.12714-0.54147
   0 -12  31   34.62   38.72   1-0.27641 0.29991 0.55730-0.94712 0.78294-0.11407
   0  12 -32   66.02   21.21   1 0.77869-0.80363 0.61199-0.22244-0.13820-0.55197
   0 -12  32   90.36   58.26   1-0.27726 0.30153 0.55931-0.94912 0.78121-0.09075
   0  12 -33   54.09   28.42   1 0.76724-0.79296 0.62373-0.23419-0.14929-0.56245
   0 -12  33   60.19   40.13   1-0.27789 0.30291 0.56078-0.95059 0.77993-0.06790
   0  12 -34  257.60   52.46   1 0.75539-0.78190 0.63532-0.24578-0.16041-0.57290
   0 -12  34   74.62   42.17   1-0.27830 0.30408 0.56174-0.95155 0.77909-0.04548
   0  12 -35   62.08   21.55   1 0.74315-0.77043 0.64675-0.25721-0.17156-0.58332
   0 -12  35   29.68   59.06   1-0.27851 0.30505 0.56223-0.95204 0.77866-0.02348
   0  12 -36   87.03   29.89   1 0.73036-0.75855 0.65816-0.26886-0.18271-0.59355
   0 -12  36   75.59   42.55   1-0.27853 0.30582 0.56227-0.95208 0.77863-0.00187
   0  12 -37   67.61   37.83   1 0.71729-0.74626 0.66924-0.27995-0.19390-0.60392
   0 -12  37  -35.23   41.20   1-0.27836 0.30641 0.56188-0.95169 0.77897 0.01936
   0  12 -38   14.37   26.25   1 0.70378-0.73353 0.68015-0.29085-0.20512-0.61426
   0 -12  38   62.74   42.63   1-0.27802 0.30684 0.56109-0.95090 0.77965 0.04025
   0  13   0   27.79   17.47   1 0.96163-0.96163 0.21106 0.21106 0.17522-0.17522
   0 -13   0   21.07   31.55   1 0.06687-0.06687-0.21116-0.21116 0.97515-0.97515
   0  13  -1 5300.87  293.06   1 0.96048-0.96123 0.22191 0.20022 0.16799-0.18956
   0  13   1 4765.55  281.00   1 0.96259-0.96183 0.20059 0.22153 0.18214-0.16058
   0 -13  -1 4517.63  245.02   1 0.08993-0.09071-0.26096-0.16124 0.96114-0.98273
   0 -13   1 4660.55  262.77   1 0.04393-0.04316-0.16123-0.26110 0.98593-0.96434
   0  13  -2  912.66  131.64   1 0.95911-0.96062 0.23309 0.18904 0.16049-0.20362
   0  13   2  566.79   55.61   1 0.96336-0.96185 0.19055 0.23158 0.18874-0.14561
   0 -13  -2  725.35  138.47   1 0.11277-0.11433-0.31026-0.11195 0.94393-0.98711
   0 -13   2  603.07   77.24   1 0.02128-0.01974-0.11171-0.31062 0.99351-0.95032
   0  13  -3  999.64   77.05   1 0.95752-0.95978 0.24456 0.17757 0.15273-0.21742
   0  13   3  960.33   71.07   1 0.96396-0.96170 0.18099 0.24114 0.19497-0.13028
   0 -13  -3 1099.45  104.14   1 0.13523-0.13757-0.35851-0.06370 0.92367-0.98844
   0  13  -4   -2.09   25.70   1 0.95570-0.95871 0.25628 0.16585 0.14473-0.23099
   0  13   4    5.49   12.07   1 0.96441-0.96140 0.17198 0.25015 0.20082-0.11456
   0 -13  -4   41.99   22.27   1 0.82420-0.82730-0.32125-0.10090 0.46634-0.55262
   0 -13  -4   39.61   24.82   1 0.15711-0.16023-0.40529-0.01691 0.90058-0.98693
   0 -13   4   58.81   28.10   1-0.02257 0.02565-0.01584-0.40649 0.99961-0.91329
   0  13  -5   80.92   67.66   1 0.95363-0.95739 0.26822 0.15391 0.13652-0.24434
   0  13   5   -0.53   15.23   1 0.96473-0.96096 0.16358 0.25855 0.20623-0.09841
   0 -13  -5    9.63   19.78   1 0.80193-0.80580-0.35497-0.06718 0.48051-0.58835
   0 -13  -5  -17.42   23.33   1 0.17823-0.18213-0.45024 0.02803 0.87493-0.98287
   0 -13   5  112.68   52.14   1-0.04321 0.04705 0.02977-0.45212 0.99862-0.89071
   0  13  -6 2137.04  168.76   1 0.95130-0.95582 0.28036 0.14177 0.12810-0.25749
   0  13   6 1971.56  158.95   1 0.96494-0.96042 0.15587 0.26626 0.21117-0.08178
   0 -13  -6 1721.05  167.88   1 0.77575-0.78038-0.39124-0.03093 0.49511-0.62453
   0 -13  -6 1956.18  158.50   1 0.19821-0.20285-0.49299 0.07067 0.84715-0.97665
   0 -13   6 1610.55  167.29   1-0.06288 0.06750 0.07342-0.49577 0.99531-0.86582
   0  13  -7    5.91   18.88   1 0.94876-0.95407 0.29265 0.12947 0.11913-0.27012
   0  13   7   20.86   11.35   1 0.96505-0.95979 0.14896 0.27317 0.21557-0.06462
   0 -13  -7   55.15   27.41   1 0.74514-0.75055-0.42998 0.00780 0.50978-0.66076
   0 -13  -7   16.69   13.39   1 0.21741-0.22282-0.53344 0.11112 0.81741-0.96850
   0 -13   7   42.68   34.76   1-0.08150 0.08688 0.11486-0.53721 0.99003-0.83895
   0  13  -8  -35.29   27.43   1 0.94590-0.95197 0.30509 0.11703 0.11035-0.28291
   0  13   8   73.49   28.12   1 0.96510-0.95908 0.14293 0.27920 0.21940-0.04688
   0 -13  -8   53.41   26.36   1 0.70938-0.71556-0.47107 0.04888 0.52427-0.69683
   0 -13  -8  131.46   44.84   1 0.23553-0.24171-0.57138 0.14906 0.78615-0.95882
   0 -13   8   45.67   30.67   1-0.09899 0.10515 0.15394-0.57628 0.98310-0.81045
   0  13  -9  162.55   47.74   1 0.94276-0.94959 0.31764 0.10448 0.10141-0.29554
   0  13   9  287.24   56.41   1 0.96511-0.95833 0.13792 0.28421 0.22257-0.02848
   0 -13  -9  238.76   51.63   1 0.66773-0.67468-0.51425 0.09207 0.53821-0.73233
   0 -13  -9  344.30   87.33   1 0.25251-0.25946-0.60674 0.18442 0.75372-0.94797
   0 -13   9  303.35   69.66   1-0.11534 0.12226 0.19055-0.61290 0.97487-0.78064
   0  13 -10  565.97  104.89   1 0.93935-0.94693 0.33030 0.09182 0.09231-0.30802
   0  13  10  513.64   86.60   1 0.96509-0.95756 0.13407 0.28806 0.22499-0.00935
   0 -13 -10  430.65  101.75   1 0.26833-0.27606-0.63950 0.21718 0.72044-0.93627
   0 -13  10  436.56  109.56   1-0.13093 0.13850 0.22467-0.64696 0.96559-0.74983
   0  13  11 3214.41  247.31   1-0.56162 0.57033 0.60596-0.18402-0.56336 0.80053
   0  13 -11 3471.94  271.88   1 0.93564-0.94398 0.34303 0.07910 0.08308-0.32035
   0  13  11 3418.69  261.99   1 0.96506-0.95678 0.13154 0.29058 0.22658 0.01062
   0 -13  11 3349.35  268.07   1-0.14497 0.15331 0.25631-0.67861 0.95565-0.71831
   0  13  12   17.82   13.90   1-0.49708 0.50658 0.65238-0.23044-0.57209 0.83082
   0  13 -12   77.60   43.66   1 0.93164-0.94074 0.35581 0.06631 0.07371-0.33256
   0  13  12   18.20   10.63   1 0.96505-0.95602 0.13055 0.29158 0.22721 0.03156
   0 -13  12   78.01   46.93   1-0.15791 0.16700 0.28554-0.70784 0.94526-0.68634
   0  13 -13 2675.51  221.98   1 0.92734-0.93720 0.36865 0.05348 0.06422-0.34464
   0  13  13 2879.41  194.11   1 0.96506-0.95528 0.13134 0.29079 0.22671 0.05362
   0 -13  13 2616.56  174.88   1-0.16978 0.17962 0.31242-0.73472 0.93464-0.65414
   0  13  14  103.07   35.59   1-0.33923 0.35035 0.74169-0.31951-0.57863 0.88043
   0  13 -14  138.77   47.60   1 0.92274-0.93337 0.38151 0.04062 0.05461-0.35660
   0  13  14   61.61   20.27   1 0.96509-0.95455 0.13422 0.28790 0.22490 0.07700
   0 -13  14   59.08   40.25   1-0.18063 0.19124 0.33708-0.75937 0.92398-0.62191
   0  13  15  971.61   91.94   1-0.24519 0.25710 0.78146-0.35929-0.57375 0.89710
   0  13 -15 1338.80  202.95   1 0.91784-0.92922 0.39438 0.02774 0.04490-0.36846
   0  13  15 1139.19   80.22   1 0.96511-0.95382 0.13961 0.28252 0.22150 0.10196
   0 -13  15 1169.84   97.87   1-0.19053 0.20189 0.35961-0.78191 0.91344-0.58979
   0  13  16  486.38  110.92   1-0.14041 0.15312 0.81555-0.39337-0.56138 0.90653
   0  13 -16  764.82  104.78   1 0.91263-0.92477 0.40726 0.01486 0.03509-0.38022
   0  13  16  700.61   94.76   1 0.96506-0.95302 0.14804 0.27409 0.21616 0.12887
   0 -13  16  924.74   76.41   1-0.19953 0.21165 0.38015-0.80245 0.90314-0.55791
   0  13  17 1324.16  151.25   1-0.02496 0.03846 0.84093-0.41875-0.54055 0.90728
   0  13 -17 1473.09  173.99   1 0.90711-0.92001 0.42013 0.00199 0.02518-0.39188
   0 -13  17 1539.53  300.99   1-0.20770 0.22057 0.39883-0.82113 0.89319-0.52638
   0  13  18   21.76   16.47   1 0.10042-0.08609 0.85479-0.43254-0.50916 0.89749
   0  13 -18  149.29   57.60   1 0.90127-0.91493 0.43297-0.01084 0.01519-0.40346
   0  13  18   30.86   14.40   1 0.96415-0.95061 0.17734 0.24479 0.19734 0.19081
   0 -13  18   47.84   51.84   1-0.21509 0.22873 0.41578-0.83807 0.88366-0.49528
   0  13  19  783.30   77.68   1 0.23579-0.22067 0.85332-0.43107-0.46501 0.87491
   0  13 -19 1000.61  147.61   1 0.89511-0.90953 0.44579-0.02366 0.00511-0.41495
   0  13  19  937.08   80.94   1 0.96255-0.94825 0.20104 0.22109 0.18185 0.22787
   0 -13  19 1076.78  262.08   1-0.22177 0.23616 0.43111-0.85341 0.87461-0.46465
   0  13  20    1.58    3.59   1 0.37900-0.36333 0.83204-0.41049-0.40504 0.83634
   0  13 -20  102.74   54.79   1 0.88864-0.90381 0.45857-0.03644-0.00504-0.42636
   0  13  20   16.94    6.38   1 0.95894-0.94389 0.23440 0.18773 0.15961 0.27168
   0 -13  20   55.22   44.21   1-0.22797 0.24313 0.44491-0.86721 0.86606-0.43453
   0  13 -21 1332.87  254.58   1 0.88183-0.89777 0.47130-0.04917-0.01527-0.43770
   0  13  21 1138.98   21.24   1 0.95057-0.93477 0.28394 0.13819 0.12560 0.32725
   0 -13  21 1333.79  258.65   1-0.23337 0.24930 0.45737-0.87967 0.85810-0.40499
   0  13 -22   32.78   20.85   1 0.87470-0.89139 0.48397-0.06184-0.02557-0.44897
   0  13  22   29.25   11.70   1 0.92588-0.90919 0.37282 0.04930 0.06111 0.41343
   0 -13  22   63.59   42.36   1-0.23822 0.25490 0.46856-0.89086 0.85070-0.37601
   0  13 -23 1188.29  306.34   1 0.86725-0.88518 0.49649-0.07449-0.03683-0.45923
   0 -13  23 1280.37  191.13   1-0.24255 0.25999 0.47857-0.90086 0.84388-0.34761
   0  13 -24  594.76  368.46   1 0.85945-0.87816 0.50902-0.08702-0.04725-0.47038
   0 -13  24  583.23   82.73   1-0.24641 0.26460 0.48749-0.90978 0.83763-0.31979
   0  13 -25  546.80  199.52   1 0.85130-0.87079 0.52148-0.09947-0.05773-0.48147
   0 -13  25  411.72   76.32   1-0.24982 0.26878 0.49540-0.91769 0.83196-0.29254
   0  13 -26  -19.12   36.28   1 0.84282-0.86309 0.53384-0.11183-0.06826-0.49250
   0 -13  26   22.79   54.61   1-0.25283 0.27255 0.50238-0.92468 0.82685-0.26585
   0  13 -27   99.69   55.59   1 0.83399-0.85504 0.54611-0.12410-0.07885-0.50349
   0 -13  27   86.02   44.56   1-0.25547 0.27594 0.50850-0.93079 0.82228-0.23971
   0  13 -28   52.70   38.45   1 0.82480-0.84663 0.55828-0.13627-0.08948-0.51442
   0 -13  28   29.39   42.09   1-0.25776 0.27899 0.51382-0.93611 0.81825-0.21411
   0  13 -29  224.90   96.06   1 0.81527-0.83787 0.57035-0.14834-0.10016-0.52531
   0 -13  29  275.34   59.76   1-0.25973 0.28171 0.51839-0.94069 0.81474-0.18901
   0  13 -30   37.94   22.03   1 0.80537-0.82876 0.58230-0.16029-0.11089-0.53615
   0 -13  30   -8.62   36.47   1-0.26140 0.28414 0.52228-0.94457 0.81172-0.16442
   0  13 -31  619.23  223.20   1 0.79510-0.81927 0.59413-0.17213-0.12166-0.54695
   0 -13  31  984.53  145.51   1-0.26279 0.28629 0.52551-0.94781 0.80918-0.14030
   0  13 -32   67.19   46.69   1 0.78447-0.80941 0.60585-0.18384-0.13247-0.55771
   0 -13  32  108.45   55.63   1-0.26392 0.28818 0.52814-0.95044 0.80709-0.11664
   0  13 -33   45.72   45.21   1 0.77345-0.79918 0.61743-0.19542-0.14332-0.56843
   0 -13  33   89.88   65.68   1-0.26480 0.28982 0.53021-0.95250 0.80545-0.09342
   0  13 -34   35.49   30.21   1 0.76205-0.78856 0.62887-0.20687-0.15420-0.57911
   0 -13  34   76.36   43.57   1-0.26546 0.29124 0.53174-0.95403 0.80422-0.07062
   0  13 -35   -3.40   33.16   1 0.75026-0.77755 0.64018-0.21817-0.16513-0.58975
   0 -13  35   48.06   23.18   1-0.26590 0.29244 0.53277-0.95506 0.80339-0.04821
   0  13 -36   71.36   37.72   1 0.73807-0.76613 0.65134-0.22933-0.17609-0.60036
   0 -13  36   45.94   50.66   1-0.26614 0.29343 0.53332-0.95561 0.80295-0.02619
   0  13 -37   77.43   46.01   1 0.72534-0.75431 0.66248-0.24074-0.18705-0.61077
   0 -13  37    9.78   30.69   1-0.26618 0.29423 0.53342-0.95572 0.80287-0.00453
   0 -13  38  117.78  113.89   1-0.26604 0.29485 0.53309-0.95539 0.80313 0.01677
   0  14   0  436.05   92.79   1 0.95984-0.95984 0.22730 0.22730 0.16438-0.16438
   0 -14   0  334.26   86.31   1 0.07435-0.07435-0.22741-0.22741 0.97095-0.97095
   0  14  -1 5177.43  288.77   1 0.95861-0.95936 0.23689 0.21771 0.15792-0.17949
   0  14   1 5366.40  316.79   1 0.96090-0.96015 0.21813 0.23647 0.17051-0.14895
   0 -14  -1 5246.06  285.51   1 0.09571-0.09649-0.27346-0.18122 0.95710-0.97869
   0 -14   1 5501.44  298.64   1 0.05310-0.05233-0.18121-0.27361 0.98200-0.96041
   0  14  -2 1266.47  123.12   1 0.95718-0.95869 0.24686 0.20774 0.15116-0.19429
   0  14   2 1511.38  137.08   1 0.96179-0.96029 0.20944 0.24516 0.17630-0.13317
   0 -14  -2 1370.04  126.91   1 0.11688-0.11844-0.31910-0.13558 0.94048-0.98365
   0 -14   2 1301.15  122.08   1 0.03207-0.03053-0.13532-0.31949 0.99028-0.94709
   0  14  -3  751.20  136.67   1 0.95555-0.95781 0.25716 0.19744 0.14412-0.20882
   0  14   3  710.11  126.21   1 0.96253-0.96027 0.20127 0.25333 0.18170-0.11700
   0 -14  -3  576.38  118.91   1 0.13774-0.14008-0.36388-0.09080 0.92120-0.98596
   0 -14   3  463.68  114.08   1 0.01144-0.00912-0.09013-0.36468 0.99586-0.93108
   0  14  -4  296.28   75.25   1 0.95371-0.95672 0.26777 0.18683 0.13683-0.22309
   0  14   4  128.85   37.77   1 0.96313-0.96012 0.19369 0.26091 0.18668-0.10042
   0 -14  -4  366.70   89.82   1 0.15812-0.16124-0.40745-0.04723 0.89943-0.98578
   0 -14   4  158.99   47.30   1-0.00863 0.01172-0.04599-0.40883 0.99890-0.91253
   0  14  -5  990.00  188.89   1 0.95164-0.95541 0.27864 0.17596 0.12929-0.23711
   0  14   5  867.46  111.04   1 0.96361-0.95985 0.18678 0.26782 0.19121-0.08338
   0 -14  -5 1036.25  138.25   1 0.17789-0.18178-0.44950-0.00518 0.87538-0.98332
   0 -14   5  853.46  114.67   1-0.02824 0.03209-0.00331-0.45151 0.99959-0.89168
   0  14  -6  320.80   74.87   1 0.94935-0.95386 0.28975 0.16485 0.12153-0.25092
   0  14   6  243.95   54.21   1 0.96398-0.95946 0.18059 0.27401 0.19523-0.06584
   0 -14  -6  281.88   60.81   1 0.19666-0.20130-0.48973 0.03492 0.84940-0.97890
   0 -14   6  221.75   63.81   1-0.04685 0.05146 0.03783-0.49266 0.99818-0.86869
   0  14  -7 2624.56  223.00   1 0.94685-0.95216 0.30106 0.15353 0.11320-0.26419
   0  14   7 2416.53  195.45   1 0.96426-0.95899 0.17524 0.27936 0.19871-0.04775
   0 -14  -7 2627.32  214.27   1 0.21483-0.22024-0.52802 0.07321 0.82160-0.97269
   0 -14   7 2484.25  208.52   1-0.06456 0.06995 0.07716-0.53199 0.99492-0.84385
   0  14  -8   53.18   27.33   1 0.94406-0.95013 0.31257 0.14203 0.10503-0.27760
   0  14   8   23.03   10.84   1 0.96446-0.95844 0.17081 0.28379 0.20157-0.02905
   0 -14  -8   44.82   23.72   1 0.71178-0.71797-0.46843 0.01377 0.52338-0.69593
   0 -14  -8   56.22   17.40   1 0.23209-0.23827-0.56420 0.10939 0.79234-0.96501
   0 -14   8  113.92   41.98   1-0.08134 0.08749 0.11450-0.56934 0.99008-0.81743
   0  14  -9  691.34  117.62   1 0.94102-0.94785 0.32423 0.13037 0.09669-0.29082
   0  14   9  819.40   92.20   1 0.96459-0.95782 0.16742 0.28718 0.20376-0.00967
   0 -14  -9  544.35  137.61   1 0.67391-0.68087-0.50812 0.05346 0.53632-0.73044
   0 -14  -9  794.54  130.36   1 0.24838-0.25533-0.59816 0.14335 0.76190-0.95616
   0 -14   9  731.90  144.76   1-0.09713 0.10405 0.14976-0.60460 0.98393-0.78970
   0  14 -10   59.91   33.89   1 0.93771-0.94530 0.33602 0.11857 0.08817-0.30387
   0  14  10   38.64   14.73   1 0.96467-0.95715 0.16521 0.28939 0.20518 0.01046
   0 -14 -10   24.48   17.04   1 0.63030-0.63802-0.54946 0.09480 0.54846-0.76415
   0 -14 -10   39.35   17.72   1 0.26367-0.27140-0.62987 0.17506 0.73056-0.94640
   0 -14  10   81.11   32.11   1-0.11192 0.11961 0.18288-0.63771 0.97674-0.76092
   0  14  11  159.51   59.11   1-0.57845 0.58716 0.59274-0.13834-0.56039 0.79755
   0  14 -11  314.76   72.26   1 0.93414-0.94248 0.34794 0.10666 0.07949-0.31677
   0  14  11  256.55   61.59   1 0.96470-0.95642 0.16434 0.29026 0.20574 0.03147
   0 -14  11  294.01   73.48   1-0.12570 0.13416 0.21384-0.66867 0.96874-0.73134
   0  14  12   52.71   21.34   1-0.52087 0.53037 0.63602-0.18162-0.56935 0.82807
   0  14 -12   36.56   30.22   1 0.93029-0.93939 0.35995 0.09464 0.07066-0.32951
   0  14  12   40.53   14.68   1 0.96468-0.95565 0.16501 0.28959 0.20531 0.05346
   0 -14  12   57.38   28.84   1-0.13891 0.14801 0.24265-0.69743 0.96011-0.70119
   0  14  13   83.72   39.12   1-0.45531 0.46560 0.67917-0.22477-0.57568 0.85597
   0  14 -13  107.21   44.35   1 0.92616-0.93602 0.37204 0.08255 0.06169-0.34211
   0  14  13   88.83   25.60   1 0.96459-0.95481 0.16744 0.28716 0.20374 0.07659
   0 -14  13  137.10   34.26   1-0.15076 0.16061 0.26938-0.72416 0.95115-0.67066
   0  14  14  251.08   80.01   1-0.38053 0.39165 0.72118-0.26654-0.57885 0.88065
   0  14 -14  485.81   98.02   1 0.92174-0.93237 0.38420 0.07039 0.05259-0.35458
   0  14  14  382.72   90.62   1 0.96441-0.95387 0.17194 0.28266 0.20084 0.10106
   0 -14  14  403.46   96.51   1-0.16168 0.17229 0.29408-0.74886 0.94200-0.63992
   0  14  15  195.44   54.60   1-0.29690 0.30881 0.76074-0.30609-0.57716 0.90051
   0  14 -15  317.50   83.39   1 0.91704-0.92842 0.39641 0.05818 0.04336-0.36692
   0  14  15  279.38   76.42   1 0.96407-0.95279 0.17887 0.27573 0.19635 0.12711
   0 -14  15  381.63   97.24   1-0.17172 0.18309 0.31684-0.77163 0.93279-0.60914
   0  14  16  778.98   71.99   1-0.20338 0.21608 0.79625-0.34160-0.56974 0.91466
   0  14 -16  925.05  193.52   1 0.91205-0.92419 0.40865 0.04594 0.03402-0.37915
   0 -14  16  973.86  201.68   1-0.18093 0.19305 0.33776-0.79254 0.92367-0.57845
   0  14 -17 1126.88  164.23   1 0.90676-0.91965 0.42092 0.03367 0.02457-0.39127
   0  14  17  897.12   67.82   1 0.96245-0.94966 0.20216 0.25244 0.18111 0.18548
   0 -14  17  905.97   79.96   1-0.18935 0.20223 0.35692-0.81170 0.91474-0.54793
   0  14  18   12.59    9.20   1 0.01494-0.00065 0.84688-0.39222-0.53156 0.91986
   0  14 -18  103.04   37.55   1 0.90116-0.91482 0.43320 0.02139 0.01501-0.40328
   0  14  18   20.51   12.04   1 0.96068-0.94713 0.22014 0.23446 0.16917 0.21898
   0 -14  18  113.65   56.10   1-0.19703 0.21066 0.37444-0.82922 0.90607-0.51769
   0  14 -19  146.03   53.50   1 0.89527-0.90968 0.44548 0.00911 0.00535-0.41519
   0  14  19   23.45   12.34   1 0.95759-0.94329 0.24414 0.21046 0.15301 0.25671
   0 -14  19   32.63   25.69   1-0.20401 0.21841 0.39041-0.84519 0.89774-0.48779
   0  14 -20  431.04   51.02   1 0.88906-0.90423 0.45776-0.00315-0.00439-0.42701
   0  14  20  265.15   63.55   1 0.95204-0.93699 0.27662 0.17798 0.13070 0.30059
   0 -14  20  585.65  253.05   1-0.21036 0.22551 0.40494-0.85972 0.88981-0.45828
   0  14 -21  421.95   91.48   1 0.88254-0.89847 0.47001-0.01540-0.01423-0.43874
   0  14  21  249.87   46.87   1 0.94130-0.92537 0.32317 0.13143 0.09745 0.35553
   0 -14  21  515.01   99.08   1-0.21611 0.23202 0.41811-0.87289 0.88231-0.42920
   0  14 -22  271.45   65.05   1 0.87570-0.89239 0.48223-0.02763-0.02415-0.45039
   0 -14  22  250.83   70.75   1-0.22130 0.23797 0.43003-0.88481 0.87526-0.40057
   0  14 -23   88.03   43.18   1 0.86856-0.88649 0.49433-0.03986-0.03505-0.46101
   0 -14  23  125.34   58.00   1-0.22615 0.24359 0.44074-0.89552 0.86867-0.37241
   0  14 -24   81.33   33.28   1 0.86107-0.87978 0.50647-0.05200-0.04512-0.47251
   0 -14  24  221.10   50.11   1-0.23035 0.24855 0.45040-0.90518 0.86259-0.34475
   0  14 -25   75.02   29.70   1 0.85325-0.87274 0.51855-0.06408-0.05525-0.48394
   0 -14  25  175.57   63.57   1-0.23410 0.25306 0.45905-0.91383 0.85700-0.31759
   0  14 -26  494.72  114.60   1 0.84510-0.86537 0.53057-0.07610-0.06546-0.49530
   0 -14  26  374.25   61.15   1-0.23744 0.25715 0.46675-0.92153 0.85191-0.29092
   0  14 -27  192.88   70.74   1 0.83662-0.85767 0.54252-0.08805-0.07573-0.50660
   0 -14  27  298.13   88.98   1-0.24039 0.26087 0.47358-0.92836 0.84730-0.26473
   0  14 -28  108.04   43.15   1 0.82779-0.84962 0.55439-0.09992-0.08607-0.51784
   0 -14  28   83.31   33.00   1-0.24299 0.26422 0.47958-0.93437 0.84317-0.23903
   0  14 -29  -15.26   31.71   1 0.81861-0.84122 0.56618-0.11171-0.09646-0.52901
   0 -14  29  208.96   80.48   1-0.24526 0.26725 0.48483-0.93961 0.83951-0.21379
   0  14 -30   37.23   29.02   1 0.80908-0.83247 0.57788-0.12341-0.10690-0.54014
   0 -14  30  105.59   47.65   1-0.24721 0.26996 0.48935-0.94413 0.83630-0.18901
   0  14 -31   72.71   31.97   1 0.79920-0.82337 0.58948-0.13501-0.11740-0.55120
   0 -14  31  105.85   52.78   1-0.24888 0.27238 0.49321-0.94799 0.83354-0.16467
   0  14 -32   30.80   24.59   1 0.78895-0.81390 0.60098-0.14651-0.12795-0.56222
   0 -14  32   40.83   25.70   1-0.25027 0.27453 0.49643-0.95121 0.83121-0.14076
   0  14 -33   42.47   30.86   1 0.77833-0.80406 0.61236-0.15790-0.13855-0.57319
   0 -14  33   87.19   48.53   1-0.25141 0.27643 0.49907-0.95385 0.82928-0.11726
   0  14 -34   22.73   33.03   1 0.76733-0.79384 0.62364-0.16917-0.14920-0.58411
   0 -14  34   84.68   44.15   1-0.25230 0.27808 0.50114-0.95593 0.82776-0.09415
   0 -14  35   49.39   41.92   1-0.25297 0.27951 0.50270-0.95748 0.82661-0.07143
   0  14 -36   86.80   41.19   1 0.74418-0.77224 0.64581-0.19134-0.17063-0.60582
   0 -14  36  117.34   59.60   1-0.25342 0.28072 0.50375-0.95853 0.82583-0.04908
   0  14 -37   78.06   39.26   1 0.73190-0.76086 0.65682-0.20265-0.18138-0.61644
   0 -14  37    2.13   29.45   1-0.25367 0.28173 0.50433-0.95911 0.82540-0.02707
   0  15   0   40.17   23.95   1 0.95767-0.95767 0.24354 0.24354 0.15342-0.15342
   0 -15   0   48.69   26.50   1 0.08184-0.08184-0.24365-0.24365 0.96640-0.96640
   0  15  -1 6213.12  356.39   1 0.95638-0.95714 0.25203 0.23504 0.14764-0.16920
   0  15   1 6138.60  351.14   1 0.95880-0.95804 0.23550 0.25157 0.15886-0.13730
   0 -15  -1 6184.90  372.94   1 0.10172-0.10250-0.28644-0.20072 0.95268-0.97426
   0 -15   1 6129.08  355.84   1 0.06206-0.06129-0.20071-0.28659 0.97768-0.95608
   0  15  -2  825.52  244.08   1 0.95492-0.95642 0.26093 0.22614 0.14154-0.18467
   0  15   2  660.03   99.98   1 0.95976-0.95826 0.22797 0.25911 0.16393-0.12080
   0 -15  -2  504.47  124.79   1 0.12143-0.12299-0.32888-0.15827 0.93652-0.97970
   0 -15   2  625.30  158.32   1 0.04246-0.04091-0.15801-0.32930 0.98652-0.94333
   0  15  -3   60.27   26.78   1 0.95326-0.95552 0.27021 0.21687 0.13514-0.19984
   0  15   3   47.30   19.68   1 0.96058-0.95833 0.22099 0.26608 0.16861-0.10391
   0 -15  -3   -0.84   26.46   1 0.14088-0.14322-0.37061-0.11655 0.91803-0.98280
   0 -15   3   16.94   20.56   1 0.02317-0.02086-0.11585-0.37145 0.99299-0.92821
   0  15  -4 1195.08  144.00   1 0.95141-0.95442 0.27982 0.20726 0.12848-0.21473
   0  15   4 1132.75  285.88   1 0.96127-0.95826 0.21463 0.27244 0.17285-0.08659
   0 -15  -4 1914.51  455.46   1 0.15994-0.16306-0.41132-0.07584 0.89734-0.98369
   0 -15   4 1104.82  140.49   1 0.00434-0.00125-0.07454-0.41276 0.99720-0.91083
   0  15  -5 7490.92  437.08   1 0.94935-0.95312 0.28973 0.19735 0.12155-0.22937
   0  15   5 8188.14  475.58   1 0.96184-0.95807 0.20896 0.27812 0.17662-0.06879
   0 -15  -5 6622.08  379.82   1 0.17848-0.18238-0.45076-0.03640 0.87461-0.98255
   0 -15   5 6875.39  397.26   1-0.01392 0.01778-0.03434-0.45296 0.99931-0.89134
   0  15  -6  805.11   93.24   1 0.94713-0.95168 0.29990 0.18717 0.11402-0.24345
   0  15   6  804.22  136.96   1 0.96229-0.95777 0.20404 0.28303 0.17987-0.05048
   0 -15  -6  664.84   99.72   1 0.19616-0.20080-0.48867 0.00138 0.85012-0.97963
   0 -15   6  714.10  148.67   1-0.03174 0.03635 0.00439-0.49171 0.99948-0.86999
   0  15  -7  676.15  119.26   1 0.94462-0.94994 0.31032 0.17674 0.10663-0.25763
   0  15   7  407.53   99.11   1 0.96264-0.95737 0.19997 0.28711 0.18256-0.03160
   0 -15  -7  594.57   79.78   1 0.21337-0.21878-0.52494 0.03764 0.82395-0.97504
   0 -15   7  439.56  134.46   1-0.04860 0.05398 0.04172-0.52904 0.99794-0.84687
   0  15  -8   84.08   39.77   1 0.94189-0.94796 0.32096 0.16610 0.09903-0.27159
   0  15   8    6.73   17.41   1 0.96289-0.95687 0.19683 0.29024 0.18462-0.01210
   0 -15  -8   39.48   24.67   1 0.22979-0.23598-0.55940 0.07210 0.79640-0.96907
   0 -15   8  -29.10   29.90   1-0.06466 0.07082 0.07738-0.56470 0.99490-0.82224
   0  15  -9 5787.55  348.48   1 0.93892-0.94575 0.33179 0.15527 0.09123-0.28537
   0  15   9 5403.89  278.73   1 0.96305-0.95628 0.19475 0.29232 0.18599 0.00809
   0 -15  -9 5377.65  280.14   1 0.24539-0.25235-0.59195 0.10466 0.76770-0.96195
   0 -15   9 5064.07  268.77   1-0.07989 0.08681 0.11126-0.59858 0.99057-0.79633
   0  15 -10 1418.82  232.59   1 0.93571-0.94329 0.34280 0.14427 0.08324-0.29895
   0  15  10 1020.19   78.03   1 0.96312-0.95559 0.19384 0.29323 0.18658 0.02906
   0 -15 -10  987.46   75.68   1 0.63676-0.64448-0.54360 0.05647 0.54683-0.76252
   0 -15 -10 1250.74  139.88   1 0.26013-0.26786-0.62255 0.13526 0.73807-0.95391
   0 -15  10 1233.15  191.99   1-0.09424 0.10193 0.14330-0.63062 0.98518-0.76936
   0  15  11 1300.91  139.01   1-0.58954 0.59825 0.58376-0.09690-0.55825 0.79542
   0  15 -11 1635.40  202.65   1 0.93224-0.94058 0.35395 0.13312 0.07508-0.31236
   0  15  11 1403.71  154.63   1 0.96309-0.95481 0.19427 0.29280 0.18630 0.05090
   0 -15  11 1518.65  165.56   1-0.10771 0.11617 0.17345-0.66078 0.97893-0.74153
   0  15  12    6.85   13.18   1-0.53742 0.54692 0.62413-0.13727-0.56712 0.82585
   0  15 -12   29.00   34.97   1 0.92851-0.93762 0.36523 0.12183 0.06675-0.32560
   0  15  12   34.47   22.10   1 0.96294-0.95391 0.19620 0.29087 0.18503 0.07374
   0 -15  12   61.38   28.71   1-0.12031 0.12954 0.20172-0.68904 0.97202-0.71304
   0  15  13  114.28   58.61   1-0.47830 0.48859 0.66472-0.17786-0.57389 0.85418
   0  15 -13  404.68  105.02   1 0.92452-0.93439 0.37662 0.11044 0.05827-0.33869
   0  15  13  332.61   73.03   1 0.96265-0.95286 0.19986 0.28721 0.18262 0.09771
   0 -15  13  227.01   76.08   1-0.13246 0.14231 0.22812-0.71538 0.96457-0.68408
   0  15 -14   30.25   24.43   1 0.92027-0.93089 0.38811 0.09895 0.04964-0.35163
   0  15  14   39.21   14.83   1 0.96216-0.95162 0.20552 0.28155 0.17889 0.12301
   0 -15  14  124.64   45.45   1-0.14337 0.15397 0.25269-0.73995 0.95686-0.65479
   0  15  15 2963.25  349.81   1-0.33582 0.34773 0.74329-0.25617-0.57855 0.90191
   0  15 -15 3668.72  204.99   1 0.91573-0.92711 0.39968 0.08738 0.04087-0.36443
   0 -15  15 3867.70  218.47   1-0.15346 0.16483 0.27549-0.76275 0.94897-0.62532
   0  15  16 1321.28  104.50   1-0.25165 0.26436 0.77902-0.29190-0.57427 0.91918
   0  15 -16 1411.25  129.66   1 0.91092-0.92306 0.41132 0.07574 0.03197-0.37710
   0  15  16 1782.86  159.94   1 0.96021-0.94817 0.22427 0.26280 0.16641 0.17861
   0 -15  16 1592.00  240.29   1-0.16279 0.17491 0.29658-0.78385 0.94102-0.59580
   0  15  17 2421.80  284.81   1-0.15785 0.17135 0.81065-0.32351-0.56384 0.93057
   0  15 -17 3440.81  204.52   1 0.90583-0.91873 0.42301 0.06406 0.02295-0.38965
   0  15  17 2976.06  346.21   1 0.95840-0.94561 0.23840 0.24868 0.15690 0.20969
   0 -15  17 3349.83  198.68   1-0.17137 0.18425 0.31605-0.80331 0.93313-0.56633
   0  15 -18  -12.46   36.31   1 0.90044-0.91410 0.43474 0.05233 0.01381-0.40208
   0  15  18   48.52   22.88   1 0.95563-0.94208 0.25671 0.23036 0.14444 0.24372
   0 -15  18   76.95   24.93   1-0.17926 0.19290 0.33396-0.82122 0.92538-0.53700
   0  15 -19  337.54   72.40   1 0.89477-0.90918 0.44649 0.04057 0.00455-0.41440
   0  15  19  187.93   66.41   1 0.95128-0.93699 0.28045 0.20663 0.12804 0.28168
   0 -15  19  277.56   59.90   1-0.18649 0.20088 0.35040-0.83767 0.91784-0.50788
   0  15 -20   66.19   38.38   1 0.88880-0.90397 0.45826 0.02880-0.00480-0.42661
   0  15  20   55.96   16.74   1 0.94419-0.92902 0.31205 0.17501 0.10540 0.32600
   0 -15  20  145.22   43.09   1-0.19309 0.20824 0.36546-0.85273 0.91057-0.47904
   0  15 -21  315.94   74.54   1 0.88252-0.89846 0.47004 0.01703-0.01425-0.43872
   0 -15  21  108.70   36.40   1-0.19912 0.21503 0.37921-0.86648 0.90362-0.45051
   0  15 -22   77.72   35.21   1 0.87594-0.89263 0.48181 0.00525-0.02381-0.45074
   0 -15  22   77.51   23.72   1-0.20460 0.22126 0.39174-0.87901 0.89703-0.42234
   0  15 -23 2078.90  426.53   1 0.86907-0.88700 0.49349-0.00656-0.03435-0.46171
   0 -15  23 2138.19  436.00   1-0.20957 0.22699 0.40312-0.89038 0.89082-0.39456
   0  15 -24   55.35   35.07   1 0.86186-0.88057 0.50522-0.01829-0.04407-0.47355
   0 -15  24   74.54   43.16   1-0.21406 0.23224 0.41342-0.90068 0.88501-0.36717
   0  15 -25  224.05   64.35   1 0.85433-0.87382 0.51692-0.02999-0.05388-0.48531
   0 -15  25  100.05   63.21   1-0.21811 0.23705 0.42271-0.90998 0.87962-0.34020
   0  15 -26   46.15   30.41   1 0.84647-0.86674 0.52858-0.04165-0.06377-0.49700
   0 -15  26  130.28   44.51   1-0.22174 0.24144 0.43106-0.91832 0.87465-0.31365
   0  15 -27  217.02   87.26   1 0.83829-0.85934 0.54020-0.05327-0.07373-0.50860
   0 -15  27   68.86   36.72   1-0.22517 0.24564 0.43847-0.92574 0.87007-0.28751
   0  15 -28   56.16   40.21   1 0.82978-0.85161 0.55176-0.06482-0.08376-0.52014
   0 -15  28   56.60   21.61   1-0.22805 0.24928 0.44510-0.93237 0.86595-0.26180
   0  15 -29  636.00  229.89   1 0.82093-0.84354 0.56325-0.07632-0.09386-0.53161
   0 -15  29  404.20  149.95   1-0.23059 0.25258 0.45095-0.93822 0.86224-0.23652
   0  15 -30   77.43   50.08   1 0.81173-0.83512 0.57467-0.08774-0.10403-0.54301
   0 -15  30  261.05   86.81   1-0.23281 0.25555 0.45607-0.94334 0.85894-0.21165
   0  15 -31  211.81   80.45   1 0.80219-0.82636 0.58602-0.09909-0.11426-0.55435
   0 -15  31  215.11   69.69   1-0.23473 0.25823 0.46050-0.94777 0.85605-0.18718
   0  15 -32   88.80   26.23   1 0.79229-0.81724 0.59729-0.11035-0.12455-0.56562
   0 -15  32   30.94   39.20   1-0.23637 0.26063 0.46429-0.95155 0.85355-0.16310
   0  15 -33  243.82  179.44   1 0.78203-0.80775 0.60846-0.12153-0.13490-0.57684
   0 -15  33  624.23  233.48   1-0.23775 0.26277 0.46746-0.95473 0.85143-0.13941
   0  15 -34   60.36   28.61   1 0.77140-0.79790 0.61953-0.13260-0.14530-0.58801
   0 -15  34   83.19   43.07   1-0.23887 0.26465 0.47006-0.95733 0.84969-0.11608
   0  15 -35  -37.58   39.05   1 0.76039-0.78768 0.63050-0.14357-0.15576-0.59912
   0 -15  35   33.50   24.60   1-0.23976 0.26630 0.47211-0.95938 0.84830-0.09312
   0  15 -36   56.75   46.77   1 0.74900-0.77706 0.64136-0.15443-0.16628-0.61017
   0 -15  36   27.59   36.46   1-0.24042 0.26772 0.47364-0.96091 0.84726-0.07050
   0  16   0 2841.36  190.86   1 0.95512-0.95512 0.25977 0.25977 0.14234-0.14234
   0 -16   0 2472.06  192.38   1 0.08940-0.08940-0.25982-0.25982 0.96150-0.96150
   0  16  -1   29.43   22.90   1 0.95380-0.95455 0.26730 0.25225 0.13716-0.15872
   0  16   1   -0.03   20.06   1 0.95627-0.95552 0.25273 0.26682 0.14716-0.12560
   0 -16  -1   64.20   32.83   1 0.10792-0.10870-0.29981-0.21983 0.94787-0.96946
   0 -16   1   38.53   16.13   1 0.07085-0.07008-0.21982-0.29997 0.97296-0.95136
   0  16  -2 3498.77  229.74   1 0.95231-0.95381 0.27525 0.24429 0.13165-0.17478
   0  16   2 3255.42  213.93   1 0.95728-0.95577 0.24621 0.27334 0.15161-0.10848
   0 -16  -2 3091.17  198.41   1 0.12634-0.12790-0.33944-0.18020 0.93210-0.97527
   0 -16   2 3187.72  203.98   1 0.05251-0.05096-0.17993-0.33986 0.98227-0.93909
   0  16  -3  239.88   77.44   1 0.95064-0.95290 0.28361 0.23594 0.12583-0.19053
   0  16   3  236.52   60.40   1 0.95814-0.95588 0.24026 0.27928 0.15564-0.09095
   0 -16  -3  246.07   65.82   1 0.14455-0.14689-0.37845-0.14118 0.91426-0.97902
   0 -16   3  236.18   64.55   1 0.03443-0.03211-0.14047-0.37932 0.98948-0.92470
   0  16  -4   50.53   22.66   1 0.94884-0.95187 0.29231 0.22723 0.11937-0.20565
   0  16   4   79.92   27.54   1 0.95887-0.95586 0.23495 0.28460 0.15923-0.07297
   0 -16  -4   40.68   16.85   1 0.16242-0.16554-0.41661-0.10303 0.89445-0.98080
   0 -16   4   67.44   30.91   1 0.01672-0.01363-0.10170-0.41809 0.99467-0.90830
   0  16  -5  158.72   50.28   1 0.94679-0.95058 0.30135 0.21819 0.11300-0.22085
   0  16   5   58.76   27.09   1 0.95947-0.95570 0.23033 0.28921 0.16234-0.05452
   0 -16  -5   18.82   22.93   1 0.17986-0.18376-0.45369-0.06595 0.87281-0.98075
   0 -16   5   56.35   37.52   1-0.00052 0.00438-0.06385-0.45595 0.99795-0.88999
   0  16  -6 1525.64  169.47   1 0.94454-0.94909 0.31068 0.20885 0.10637-0.23580
   0  16   6 1956.05  196.19   1 0.95994-0.95543 0.22649 0.29306 0.16493-0.03554
   0 -16  -6 1724.79  136.87   1 0.19654-0.20118-0.48947-0.03030 0.84958-0.97908
   0 -16   6 1340.56  144.01   1-0.01720 0.02184-0.02710-0.49269 0.99948-0.86992
   0  16  -7  107.42   38.52   1 0.94207-0.94738 0.32029 0.19925 0.09951-0.25051
   0  16   7  135.10   44.21   1 0.96030-0.95503 0.22349 0.29606 0.16694-0.01598
   0 -16  -7   94.05   43.89   1 0.21284-0.21825-0.52384 0.00406 0.82479-0.97588
   0 -16   7   49.18   29.05   1-0.03347 0.03885 0.00822-0.52803 0.99940-0.84833
   0  16  -8  270.28   76.41   1 0.93939-0.94546 0.33014 0.18940 0.09243-0.26499
   0  16   8  349.12   81.81   1 0.96053-0.95451 0.22143 0.29812 0.16831 0.00419
   0 -16  -8  373.22   92.94   1 0.22848-0.23466-0.55665 0.03687 0.79870-0.97137
   0 -16   8  350.71   86.55   1-0.04884 0.05500 0.04226-0.56207 0.99791-0.82525
   0  16  -9 2504.87   79.40   1 0.93648-0.94331 0.34020 0.17933 0.08513-0.27927
   0  16   9 3787.01  252.85   1 0.96065-0.95388 0.22041 0.29913 0.16899 0.02508
   0 -16  -9 2842.44   78.73   1 0.24341-0.25036-0.58782 0.06804 0.77150-0.96575
   0 -16   9 2868.27   82.17   1-0.06349 0.07041 0.07477-0.59458 0.99517-0.80094
   0  16 -10   -3.39   30.03   1 0.93334-0.94093 0.35047 0.16907 0.07764-0.29334
   0  16  10   40.21   19.35   1 0.96063-0.95311 0.22056 0.29898 0.16889 0.04675
   0 -16 -10   -5.44   27.67   1 0.25759-0.26531-0.61728 0.09750 0.74337-0.95921
   0 -16  10  131.73   53.54   1-0.07739 0.08508 0.10569-0.62550 0.99138-0.77556
   0  16 -11 1202.05  173.54   1 0.92997-0.93831 0.36091 0.15863 0.06995-0.30723
   0  16  11 1404.21  168.71   1 0.96047-0.95219 0.22202 0.29753 0.16792 0.06928
   0 -16  11 1387.41  222.74   1-0.09051 0.09897 0.13497-0.65478 0.98670-0.74930
   0  16 -12  128.81   48.72   1 0.92635-0.93545 0.37150 0.14804 0.06209-0.32094
   0  16  12  115.90   33.06   1 0.96013-0.95110 0.22495 0.29460 0.16596 0.09281
   0 -16  12  195.38   55.41   1-0.10286 0.11209 0.16258-0.68239 0.98131-0.72233
   0  16  13  152.70   71.64   1-0.49450 0.50479 0.65411-0.13480-0.57236 0.85265
   0  16 -13  267.79   69.19   1 0.92248-0.93234 0.38223 0.13730 0.05407-0.33449
   0  16  13  340.07   80.05   1 0.95957-0.94978 0.22954 0.29000 0.16287 0.11746
   0 -16  13  335.68   96.43   1-0.11443 0.12443 0.18853-0.70834 0.97537-0.69481
   0  16  14  136.50   59.54   1-0.43370 0.44478 0.69210-0.17279-0.57696 0.87880
   0  16 -14  165.27   77.01   1 0.91835-0.92897 0.39309 0.12645 0.04588-0.34787
   0 -16  14  241.13   80.01   1-0.12525 0.13602 0.21283-0.73264 0.96902-0.66688
   0  16 -15 6167.07  287.65   1 0.91396-0.92534 0.40405 0.11549 0.03754-0.36110
   0  16  15 5860.67  254.21   1 0.95749-0.94620 0.24480 0.27474 0.15256 0.17090
   0 -16  15 6223.63  282.75   1-0.13575 0.14711 0.23551-0.75526 0.96234-0.63869
   0  16 -16  823.33  150.51   1 0.90930-0.92144 0.41510 0.10444 0.02906-0.37419
   0  16  16  772.51   91.07   1 0.95572-0.94368 0.25616 0.26339 0.14481 0.20021
   0 -16  16  666.87  146.03   1-0.14512 0.15724 0.25663-0.77638 0.95555-0.61032
   0  16 -17  350.39   73.65   1 0.90438-0.91728 0.42623 0.09331 0.02045-0.38715
   0  16  17  237.91   63.58   1 0.95318-0.94039 0.27065 0.24889 0.13483 0.23176
   0 -16  17  374.39   71.33   1-0.15380 0.16668 0.27624-0.79599 0.94869-0.58189
   0  16 -18  207.52   68.13   1 0.89918-0.91283 0.43742 0.08212 0.01170-0.39998
   0  16  18  110.87   34.08   1 0.94951-0.93596 0.28900 0.23054 0.12206 0.26610
   0 -16  18  125.64   31.69   1-0.16182 0.17546 0.29440-0.81415 0.94187-0.55349
   0  16 -19  779.50   89.86   1 0.89369-0.90811 0.44866 0.07088 0.00284-0.41268
   0  16  19  488.08   51.65   1 0.94406-0.92965 0.31257 0.20697 0.10503 0.30480
   0 -16  19  552.85  122.86   1-0.16922 0.18362 0.31117-0.83092 0.93516-0.52520
   0  16 -20   28.59   40.75   1 0.88792-0.90310 0.45994 0.05960-0.00614-0.42527
   0 -16  20   91.21   42.69   1-0.17603 0.19118 0.32662-0.84637 0.92861-0.49708
   0  16 -21  234.41   70.01   1 0.88186-0.89779 0.47125 0.04829-0.01523-0.43774
   0 -16  21  241.22   74.08   1-0.18228 0.19819 0.34082-0.86057 0.92228-0.46917
   0  16 -22  -10.27   34.15   1 0.87551-0.89220 0.48257 0.03696-0.02443-0.45011
   0 -16  22   41.84   35.53   1-0.18799 0.20466 0.35384-0.87359 0.91621-0.44152
   0  16 -23   49.60   31.70   1 0.86887-0.88680 0.49382 0.02556-0.03462-0.46144
   0 -16  23   -4.64   19.07   1-0.19321 0.21064 0.36573-0.88548 0.91044-0.41417
   0  16 -24  192.55   84.31   1 0.86190-0.88061 0.50515 0.01423-0.04402-0.47361
   0 -16  24  293.04   76.10   1-0.19796 0.21614 0.37657-0.89632 0.90498-0.38714
   0  16 -25  141.32   69.03   1 0.85462-0.87411 0.51647 0.00291-0.05350-0.48570
   0 -16  25   55.07   59.53   1-0.20227 0.22121 0.38641-0.90616 0.89987-0.36045
   0  16 -26  207.18   81.55   1 0.84704-0.86731 0.52777-0.00837-0.06307-0.49769
   0 -16  26  251.95   82.98   1-0.20616 0.22586 0.39532-0.91507 0.89510-0.33411
   0  16 -27   96.54   46.45   1 0.83913-0.86018 0.53904-0.01964-0.07273-0.50960
   0 -16  27  129.20   41.86   1-0.20966 0.23012 0.40334-0.92309 0.89070-0.30813
   0  16 -28  144.23   58.75   1 0.83090-0.85272 0.55027-0.03088-0.08247-0.52143
   0 -16  28   50.25   37.53   1-0.21280 0.23401 0.41052-0.93027 0.88666-0.28252
   0  16 -29  388.55   95.07   1 0.82233-0.84494 0.56146-0.04207-0.09228-0.53319
   0 -16  29  298.41  101.59   1-0.21559 0.23756 0.41693-0.93668 0.88299-0.25727
   0  16 -30   19.89   27.85   1 0.81344-0.83682 0.57260-0.05320-0.10217-0.54487
   0 -16  30   30.25   29.32   1-0.21806 0.24079 0.42259-0.94234 0.87969-0.23239
   0  16 -31   74.96   48.84   1 0.80420-0.82837 0.58367-0.06428-0.11213-0.55647
   0 -16  31   23.87   25.32   1-0.22022 0.24371 0.42755-0.94730 0.87675-0.20787
   0  16 -32   45.73   42.38   1 0.79461-0.81956 0.59469-0.07529-0.12216-0.56801
   0 -16  32   15.16   28.63   1-0.22209 0.24634 0.43186-0.95161 0.87416-0.18371
   0  16 -33   75.47   67.22   1 0.78467-0.81040 0.60562-0.08623-0.13226-0.57948
   0 -16  33  142.18   63.15   1-0.22369 0.24869 0.43554-0.95529 0.87193-0.15990
   0  16 -34   72.82   45.85   1 0.77437-0.80088 0.61648-0.09709-0.14242-0.59089
   0 -16  34   23.04   45.66   1-0.22521 0.25099 0.43857-0.95832 0.87001-0.13641
   0  16 -35   11.63   34.74   1 0.76370-0.79099 0.62725-0.10785-0.15265-0.60223
   0 -16  35   46.28   37.61   1-0.22631 0.25284 0.44110-0.96085 0.86845-0.11327
   0  17   0   14.59   18.91   1 0.95216-0.95216 0.27601 0.27601 0.13112-0.13112
   0 -17   0   20.16   28.89   1 0.09692-0.09692-0.27606-0.27606 0.95624-0.95624
   0  17  -1  538.39   97.90   1 0.95083-0.95159 0.28267 0.26935 0.12649-0.14805
   0  17   1  832.04  194.79   1 0.95333-0.95258 0.26984 0.28218 0.13540-0.11383
   0 -17  -1  455.05   79.03   1 0.11428-0.11506-0.31350-0.23861 0.94268-0.96427
   0 -17   1  505.51  119.81   1 0.07951-0.07874-0.23861-0.31367 0.96785-0.94626
   0  17  -2  748.31  143.49   1 0.94934-0.95085 0.28978 0.26224 0.12151-0.16464
   0  17   2  983.08  137.63   1 0.95435-0.95284 0.26421 0.28781 0.13928-0.09615
   0 -17  -2  731.06  148.96   1 0.13156-0.13312-0.35063-0.20149 0.92722-0.97040
   0 -17   2  509.38  104.56   1 0.06229-0.06075-0.20122-0.35106 0.97756-0.93437
   0  17  -3 1270.65  155.25   1 0.94772-0.95000 0.29729 0.25472 0.11586-0.18057
   0  17   3 1326.38  160.87   1 0.95522-0.95296 0.25917 0.29285 0.14275-0.07806
   0 -17  -3 1433.35  168.48   1 0.14865-0.15099-0.38722-0.16489 0.90992-0.97468
   0 -17   3 1318.14  230.71   1 0.04528-0.04297-0.16417-0.38810 0.98539-0.92061
   0  17  -4  547.69   77.91   1 0.94588-0.94891 0.30519 0.24682 0.11028-0.19656
   0  17   4  400.09  103.38   1 0.95595-0.95294 0.25477 0.29725 0.14577-0.05951
   0 -17  -4  535.07  110.83   1 0.16546-0.16858-0.42308-0.12903 0.89085-0.97720
   0 -17   4  490.06  111.33   1 0.02859-0.02549-0.12770-0.42458 0.99140-0.90502
   0  17  -5  752.21  146.36   1 0.94384-0.94764 0.31344 0.23857 0.10441-0.21226
   0  17   5  957.88  138.98   1 0.95654-0.95277 0.25107 0.30095 0.14830-0.04047
   0 -17  -5  895.43  126.90   1 0.18190-0.18579-0.45801-0.09410 0.87013-0.97807
   0 -17   5  931.50   70.96   1 0.01228-0.00842-0.09198-0.46030 0.99568-0.88772
   0  17  -6  113.06   43.82   1 0.94162-0.94617 0.32200 0.23000 0.09828-0.22771
   0  17   6   43.32   23.61   1 0.95699-0.95247 0.24814 0.30388 0.15029-0.02091
   0 -17  -6   61.34   39.71   1 0.19766-0.20230-0.49183-0.06042 0.84795-0.97745
   0  17  -7  304.35   70.29   1 0.93919-0.94450 0.33086 0.22115 0.09191-0.24290
   0  17   7  227.74   55.58   1 0.95730-0.95204 0.24605 0.30597 0.15171-0.00076
   0 -17  -7  286.29   70.12   1 0.21313-0.21854-0.52443-0.02782 0.82434-0.97543
   0 -17   7  232.06   81.04   1-0.01884 0.02425-0.02348-0.52880 0.99954-0.84839
   0  17  -8  577.85  129.49   1 0.93655-0.94262 0.33997 0.21203 0.08530-0.25786
   0  17   8  599.01  118.23   1 0.95747-0.95145 0.24490 0.30712 0.15250 0.02001
   0 -17  -8  781.94   76.74   1 0.22802-0.23420-0.55568 0.00342 0.79950-0.97218
   0 -17   8  581.19   96.92   1-0.03376 0.03991 0.00887-0.56117 0.99939-0.82673
   0  17  -9   45.61   28.50   1 0.93370-0.94053 0.34933 0.20268 0.07847-0.27260
   0  17   9   48.07   19.90   1 0.95749-0.95072 0.24478 0.30724 0.15258 0.04149
   0 -17  -9   69.43   22.79   1 0.24230-0.24925-0.58550 0.03324 0.77361-0.96786
   0 -17   9   48.88   25.76   1-0.04785 0.05477 0.04005-0.59235 0.99805-0.80381
   0  17 -10 2702.54  332.41   1 0.93063-0.93822 0.35891 0.19310 0.07143-0.28714
   0  17  10 2307.92  290.77   1 0.95734-0.94982 0.24579 0.30622 0.15189 0.06375
   0 -17 -10 2490.34  322.02   1 0.25592-0.26364-0.61381 0.06155 0.74681-0.96265
   0 -17  10 2614.74  313.68   1-0.06127 0.06896 0.06984-0.62214 0.99567-0.77985
   0  17 -11 3706.40  246.80   1 0.92733-0.93568 0.36868 0.18333 0.06420-0.30147
   0  17  11 3523.79  189.70   1 0.95700-0.94872 0.24809 0.30393 0.15033 0.08688
   0 -17 -11 3153.75  372.92   1 0.26886-0.27736-0.64059 0.08832 0.71927-0.95669
   0 -17  11 3813.95  219.62   1-0.07402 0.08248 0.09820-0.65050 0.99240-0.75500
   0  17 -12 1826.19  176.38   1 0.92380-0.93290 0.37863 0.17338 0.05677-0.31562
   0  17  12 1585.91  467.84   1 0.95642-0.94739 0.25181 0.30021 0.14779 0.11098
   0 -17  12 1782.14  180.76   1-0.08608 0.09531 0.12509-0.67739 0.98840-0.72942
   0  17 -13 2115.17  180.71   1 0.92003-0.92989 0.38874 0.16327 0.04917-0.32959
   0 -17  13 2468.78  167.82   1-0.09745 0.10745 0.15049-0.70279 0.98379-0.70323
   0  17 -14 2761.21  206.90   1 0.91601-0.92664 0.39899 0.15302 0.04140-0.34339
   0 -17  14 3086.21  160.54   1-0.10814 0.11890 0.17441-0.72671 0.97871-0.67657
   0  17 -15  296.72   62.47   1 0.91175-0.92313 0.40937 0.14264 0.03347-0.35703
   0  17  15  229.16   60.73   1 0.95263-0.94134 0.27360 0.27842 0.13279 0.19067
   0 -17  15  275.32   69.42   1-0.11815 0.12968 0.19687-0.74916 0.97328-0.64955
   0  17 -16  259.89   88.46   1 0.90723-0.91937 0.41986 0.13215 0.02539-0.37052
   0  17  16  170.95   58.92   1 0.95028-0.93824 0.28535 0.26666 0.12461 0.22042
   0 -17  16  382.87   66.60   1-0.12791 0.14004 0.21789-0.77012 0.96755-0.62232
   0  17 -17 2245.75  170.07   1 0.90245-0.91534 0.43044 0.12156 0.01716-0.38386
   0  17  17 1926.68  117.64   1 0.94705-0.93415 0.30024 0.25177 0.11378 0.25291
   0 -17  17 2092.74  206.95   1-0.13664 0.14951 0.23752-0.78975 0.96172-0.59492
   0  17 -18  225.46   82.69   1 0.89740-0.91106 0.44111 0.11089 0.00880-0.39707
   0  17  18   73.81   30.13   1 0.94254-0.92888 0.31851 0.23350 0.10079 0.28748
   0 -17  18  222.63   62.45   1-0.14474 0.15838 0.25579-0.80802 0.95583-0.56745
   0  17 -19 1988.71  447.35   1 0.89208-0.90650 0.45186 0.10015 0.00030-0.41014
   0 -17  19 1469.61  313.03   1-0.15226 0.16665 0.27276-0.82500 0.94995-0.53999
   0  17 -20  199.49   57.31   1 0.88649-0.90166 0.46266 0.08935-0.00831-0.42309
   0 -17  20  125.42   38.40   1-0.15921 0.17436 0.28849-0.84072 0.94415-0.51261
   0  17 -21  360.04   76.06   1 0.88062-0.89655 0.47351 0.07850-0.01706-0.43592
   0 -17  21  177.52   56.59   1-0.16563 0.18154 0.30301-0.85525 0.93848-0.48537
   0  17 -22  156.33   45.64   1 0.87446-0.89115 0.48439 0.06762-0.02592-0.44863
   0 -17  22   88.80   48.18   1-0.17153 0.18820 0.31641-0.86864 0.93298-0.45829
   0  17 -23  251.89  109.92   1 0.86802-0.88596 0.49522 0.05663-0.03578-0.46028
   0 -17  23  395.16   91.92   1-0.17695 0.19438 0.32871-0.88095 0.92770-0.43143
   0  17 -24   10.26   26.35   1 0.86127-0.87998 0.50614 0.04570-0.04484-0.47278
   0 -17  24   50.07   47.01   1-0.18191 0.20009 0.33999-0.89223 0.92266-0.40482
   0  17 -25  185.61   82.98   1 0.85422-0.87371 0.51708 0.03477-0.05401-0.48518
   0 -17  25  111.27   44.74   1-0.18644 0.20538 0.35030-0.90253 0.91789-0.37847
   0  17 -26   92.38   65.48   1 0.84687-0.86714 0.52801 0.02383-0.06328-0.49748
   0 -17  26  303.71   64.46   1-0.19056 0.21025 0.35968-0.91191 0.91340-0.35241
   0  17 -27  151.07   67.91   1 0.83920-0.86025 0.53893 0.01291-0.07264-0.50969
   0 -17  27   17.69   26.36   1-0.19429 0.21474 0.36819-0.92042 0.90922-0.32665
   0  17 -28  117.28   74.66   1 0.83122-0.85305 0.54984 0.00201-0.08209-0.52181
   0 -17  28  115.90   56.73   1-0.19765 0.21886 0.37586-0.92810 0.90534-0.30120
   0  17 -29  142.82   48.31   1 0.82292-0.84553 0.56071-0.00886-0.09162-0.53385
   0 -17  29  142.87   51.14   1-0.20067 0.22264 0.38276-0.93499 0.90178-0.27606
   0  17 -30   77.70   30.11   1 0.81429-0.83768 0.57155-0.01970-0.10124-0.54580
   0 -17  30   66.04   25.43   1-0.20336 0.22609 0.38891-0.94114 0.89854-0.25124
   0  17 -31   93.11   41.32   1 0.80532-0.82949 0.58235-0.03049-0.11093-0.55767
   0 -17  31   77.21   44.18   1-0.20574 0.22922 0.39435-0.94659 0.89562-0.22675
   0  17 -32   47.98   28.59   1 0.79602-0.82097 0.59310-0.04124-0.12071-0.56947
   0 -17  32   55.08   22.58   1-0.20783 0.23207 0.39913-0.95137 0.89302-0.20257
   0  17 -33  -42.85   34.95   1 0.78637-0.81210 0.60379-0.05193-0.13055-0.58119
   0 -17  33   12.21   27.98   1-0.20964 0.23464 0.40327-0.95551 0.89073-0.17870
   0  17 -34   68.23   42.70   1 0.77637-0.80288 0.61441-0.06255-0.14047-0.59284
   0 -17  34  185.11   50.69   1-0.21118 0.23694 0.40681-0.95905 0.88876-0.15515
   0  18   0 1784.70  211.59   1 0.94885-0.94885 0.29224 0.29224 0.11942-0.11942
   0 -18   0 1835.44  172.43   1 0.10444-0.10444-0.29230-0.29230 0.95060-0.95060
   0  18  -114950.64 4358.25   1 0.94753-0.94829 0.29812 0.28636 0.11528-0.13685
   0  18   115435.58 4499.84   1 0.94996-0.94921 0.28686 0.29763 0.12356-0.10199
   0 -18  -114428.61  724.56   1 0.12077-0.12155-0.32746-0.25713 0.93711-0.95870
   0 -18   114033.54  702.08   1 0.08806-0.08729-0.25713-0.32764 0.96235-0.94076
   0  18  -2 2351.04  286.59   1 0.94605-0.94757 0.30447 0.28001 0.11079-0.15393
   0  18   2 2867.38  341.53   1 0.95097-0.94946 0.28202 0.30247 0.12694-0.08381
   0 -18  -2 2467.35  291.90   1 0.13702-0.13858-0.36235-0.22225 0.92191-0.96508
   0 -18   2 2439.08  297.22   1 0.07185-0.07030-0.22198-0.36279 0.97239-0.92921
   0  18  -3   38.46   28.19   1 0.94440-0.94667 0.31124 0.27324 0.10598-0.17069
   0  18   3   81.00   40.44   1 0.95182-0.94956 0.27778 0.30671 0.12990-0.06520
   0 -18  -3  203.77   51.17   1 0.15312-0.15545-0.39676-0.18783 0.90505-0.96982
   0 -18   3  100.22   33.79   1 0.05581-0.05349-0.18711-0.39765 0.98075-0.91597
   0  18  -4 1293.23  123.52   1 0.94257-0.94560 0.31840 0.26608 0.10087-0.18715
   0  18   4 1276.96  112.20   1 0.95252-0.94951 0.27417 0.31032 0.13240-0.04614
   0 -18  -4 1139.89  106.27   1 0.16896-0.17208-0.43054-0.15405 0.88661-0.97296
   0 -18   4 1226.59  113.12   1 0.04003-0.03694-0.15271-0.43206 0.98745-0.90108
   0  18  -5  806.67  166.80   1 0.94056-0.94435 0.32592 0.25856 0.09546-0.20332
   0  18   5  814.95  168.34   1 0.95306-0.94930 0.27127 0.31322 0.13441-0.02658
   0 -18  -5  711.88  128.98   1 0.18450-0.18839-0.46352-0.12107 0.86666-0.97460
   0 -18   5  576.93  173.16   1 0.02458-0.02072-0.11894-0.46583 0.99259-0.88463
   0  18  -6 3405.36  192.76   1 0.93836-0.94291 0.33378 0.25070 0.08979-0.21922
   0 -18  -6 3939.96  212.87   1 0.19941-0.20405-0.49554-0.08920 0.84538-0.97488
   0 -18   6 3124.88  366.50   1 0.00954-0.00490-0.08596-0.49881 0.99625-0.86669
   0  18  -7  197.65   55.78   1 0.93596-0.94128 0.34194 0.24254 0.08387-0.23486
   0  18   7  430.50   78.68   1 0.95370-0.94843 0.26784 0.31665 0.13678 0.01416
   0 -18  -7  269.79   71.72   1 0.21410-0.21951-0.52648-0.05826 0.82277-0.97386
   0 -18   7  265.99   97.06   1-0.00504 0.01045-0.05389-0.53087 0.99853-0.84738
   0  18  -8  807.27  155.60   1 0.93337-0.93944 0.35038 0.23410 0.07770-0.25027
   0  18   8 1274.67  129.61   1 0.95377-0.94775 0.26746 0.31703 0.13704 0.03547
   0 -18  -8  860.27   76.45   1 0.22830-0.23448-0.55626-0.02848 0.79903-0.97170
   0 -18   8  676.94  138.47   1-0.01912 0.02531-0.02286-0.56190 0.99955-0.82681
   0  18  -9  571.41  155.24   1 0.93057-0.93740 0.35908 0.22540 0.07130-0.26544
   0  18   9  823.81  199.69   1 0.95365-0.94688 0.26810 0.31639 0.13660 0.05747
   0 -18  -9  566.51  146.29   1 0.24195-0.24890-0.58477 0.00002 0.77427-0.96852
   0 -18   9  592.29  104.69   1-0.03286 0.03978 0.00688-0.59166 0.99943-0.80520
   0  18 -10   58.91   46.44   1 0.92756-0.93515 0.36801 0.21647 0.06469-0.28040
   0  18  10   98.40   32.44   1 0.95333-0.94580 0.26985 0.31464 0.13539 0.08024
   0 -18 -10  101.06   40.73   1 0.25502-0.26275-0.61196 0.02721 0.74863-0.96447
   0 -18  10  132.34   44.49   1-0.04582 0.05351 0.03556-0.62034 0.99831-0.78249
   0  18 -11   43.81   25.95   1 0.92433-0.93268 0.37716 0.20732 0.05787-0.29515
   0  18  11   41.51   28.88   1 0.95277-0.94449 0.27283 0.31165 0.13333 0.10388
   0 -18 -11   44.74   30.49   1 0.26750-0.27600-0.63778 0.05303 0.72226-0.95969
   0 -18  11   45.56   24.48   1-0.05818 0.06664 0.06298-0.64776 0.99631-0.75891
   0  18 -12 3745.97  184.47   1 0.92088-0.92998 0.38650 0.19798 0.05086-0.30971
   0  18  12 3782.52  176.96   1 0.95193-0.94290 0.27721 0.30728 0.13029 0.12848
   0 -18  12 3319.22  179.75   1-0.06993 0.07916 0.08909-0.67388 0.99356-0.73458
   0  18 -13   49.58   28.50   1 0.91720-0.92706 0.39602 0.18846 0.04366-0.32408
   0  18  13   36.96   25.58   1 0.95074-0.94096 0.28313 0.30136 0.12616 0.15417
   0 -18  13  114.60   60.37   1-0.08106 0.09106 0.11389-0.69867 0.99018-0.70961
   0  18 -14  341.31   76.00   1 0.91328-0.92390 0.40570 0.17878 0.03628-0.33827
   0  18  14  268.63   81.78   1 0.94912-0.93858 0.29081 0.29368 0.12079 0.18111
   0 -18  14  333.88   69.23   1-0.09157 0.10234 0.13735-0.72213 0.98627-0.68413
   0  18 -15  401.61   86.24   1 0.90912-0.92050 0.41552 0.16896 0.02874-0.35230
   0  18  15  244.88   83.19   1 0.94695-0.93557 0.30064 0.28384 0.11350 0.21005
   0 -18  15  402.66   84.28   1-0.10147 0.11301 0.15948-0.74427 0.98197-0.65824
   0  18 -16  123.02   50.12   1 0.90472-0.91686 0.42547 0.15900 0.02103-0.36616
   0  18  16   38.54   18.23   1 0.94403-0.93190 0.31268 0.27180 0.10495 0.24017
   0 -18  16   86.96   30.90   1-0.11077 0.12307 0.18030-0.76509 0.97735-0.63204
   0  18 -17  325.39   54.50   1 0.90006-0.91296 0.43554 0.14894 0.01317-0.37988
   0  18  17  205.17   72.15   1 0.94013-0.92723 0.32747 0.25701 0.09435 0.27234
   0 -18  17  346.95   83.47   1-0.11947 0.13255 0.19984-0.78463 0.97251-0.60562
   0  18 -18  395.59   84.72   1 0.89515-0.90881 0.44571 0.13877 0.00517-0.39344
   0  18  18  217.08   63.69   1 0.93487-0.92121 0.34556 0.23892 0.08123 0.30703
   0 -18  18  338.91  130.35   1-0.12802 0.14166 0.21813-0.80285 0.96748-0.57910
   0  18 -19  240.90   71.86   1 0.88998-0.90440 0.45597 0.12851-0.00297-0.40687
   0 -18  19   79.20   23.39   1-0.13560 0.15000 0.23519-0.81991 0.96244-0.55248
   0  18 -20  490.47   84.94   1 0.88454-0.89972 0.46631 0.11817-0.01125-0.42016
   0 -18  20  570.29  158.51   1-0.14265 0.15780 0.25108-0.83580 0.95739-0.52586
   0  18 -21   66.34   46.62   1 0.87883-0.89477 0.47671 0.10777-0.01966-0.43332
   0 -18  21   73.30   39.36   1-0.14919 0.16510 0.26583-0.85055 0.95240-0.49929
   0  18 -22   70.31   38.36   1 0.87285-0.88954 0.48716 0.09732-0.02819-0.44636
   0 -18  22   13.74   23.18   1-0.15524 0.17191 0.27950-0.86422 0.94751-0.47282
   0  18 -23  169.75   62.19   1 0.86660-0.88453 0.49757 0.08674-0.03772-0.45834
   0 -18  23  212.39   83.51   1-0.16082 0.17824 0.29213-0.87685 0.94275-0.44649
   0  18 -24  -41.98   37.51   1 0.86004-0.87875 0.50810 0.07621-0.04648-0.47115
   0 -18  24   37.47   19.95   1-0.16596 0.18414 0.30376-0.88848 0.93818-0.42034
   0  18 -25   18.49   48.40   1 0.85318-0.87267 0.51865 0.06565-0.05534-0.48385
   0 -18  25   68.71   23.67   1-0.17067 0.18961 0.31445-0.89916 0.93380-0.39438
   0  18 -26  194.25   85.77   1 0.84604-0.86631 0.52922 0.05509-0.06431-0.49645
   0 -18  26  160.46   66.85   1-0.17498 0.19467 0.32423-0.90895 0.92965-0.36866
   0  18 -27   49.69   44.90   1 0.83859-0.85963 0.53979 0.04451-0.07338-0.50895
   0 -18  27   94.97   49.06   1-0.17890 0.19936 0.33315-0.91787 0.92574-0.34317
   0  18 -28   50.49   50.45   1 0.83083-0.85266 0.55036 0.03395-0.08255-0.52136
   0 -18  28   43.78   44.56   1-0.18246 0.20368 0.34125-0.92597 0.92209-0.31794
   0  18 -29   61.07   41.74   1 0.82276-0.84536 0.56092 0.02339-0.09180-0.53367
   0 -18  29   69.55   46.36   1-0.18568 0.20765 0.34857-0.93329 0.91870-0.29297
   0  18 -30  267.34  109.61   1 0.81437-0.83775 0.57146 0.01285-0.10115-0.54589
   0 -18  30  248.41   83.63   1-0.18857 0.21130 0.35516-0.93987 0.91558-0.26828
   0  18 -31   45.81   30.65   1 0.80565-0.82982 0.58197 0.00234-0.11059-0.55802
   0 -18  31   53.42   53.11   1-0.19115 0.21464 0.36103-0.94575 0.91274-0.24387
   0  18 -32  104.09   66.12   1 0.79660-0.82155 0.59244-0.00812-0.12011-0.57007
   0 -18  32   21.34   29.64   1-0.19343 0.21768 0.36624-0.95096 0.91019-0.21973
   0  18 -33  185.89   66.05   1 0.78722-0.81294 0.60287-0.01855-0.12971-0.58204
   0 -18  33  106.82   37.22   1-0.19543 0.22044 0.37081-0.95552 0.90791-0.19588
   0  19   0   51.12   33.86   1 0.94508-0.94508 0.30848 0.30848 0.10795-0.10795
   0 -19   0   12.29   40.55   1 0.11197-0.11197-0.30853-0.30853 0.94459-0.94459
   0  19  -1 1496.15  237.76   1 0.94379-0.94455 0.31366 0.30329 0.10425-0.12582
   0  19   1 1373.25  118.81   1 0.94621-0.94545 0.30380 0.31315 0.11126-0.08969
   0 -19  -1 1256.97  169.59   1 0.12737-0.12815-0.34165-0.27542 0.93115-0.95274
   0 -19   1 1378.73  115.39   1 0.09658-0.09580-0.27533-0.34174 0.95648-0.93489
   0  19  -2 5691.59  259.28   1 0.94233-0.94385 0.31931 0.29764 0.10021-0.14335
   0  19   2 5590.88  257.76   1 0.94718-0.94566 0.29967 0.31728 0.11418-0.07104
   0 -19  -2 5593.14  268.75   1 0.14270-0.14426-0.37451-0.24256 0.91617-0.95934
   0 -19   2 5888.92  261.95   1 0.08121-0.07967-0.24230-0.37496 0.96679-0.92360
   0  19  -3 1366.28  549.84   1 0.94070-0.94298 0.32540 0.29155 0.09584-0.16056
   0  19   3 1390.36  108.51   1 0.94799-0.94571 0.29614 0.32081 0.11668-0.05196
   0 -19  -3 2200.74  367.55   1 0.15789-0.16023-0.40696-0.21011 0.89969-0.96445
   0 -19   3 1184.52  187.57   1 0.06606-0.06374-0.20940-0.40786 0.97559-0.91081
   0  19  -4 1042.34  200.82   1 0.93890-0.94193 0.33188 0.28507 0.09116-0.17745
   0  19   4 1074.77  182.12   1 0.94863-0.94560 0.29325 0.32370 0.11871-0.03243
   0 -19  -4 1079.36  182.51   1 0.17287-0.17599-0.43885-0.17822 0.88177-0.96812
   0 -19   4 1026.18   69.56   1 0.05112-0.04802-0.17689-0.44037 0.98290-0.89653
   0  19  -5   62.35   30.76   1 0.93692-0.94071 0.33874 0.27821 0.08619-0.19405
   0  19   5   66.10   23.54   1 0.94907-0.94531 0.29104 0.32592 0.12062-0.01280
   0 -19  -5  141.46   67.04   1 0.18757-0.19147-0.47004-0.14703 0.86248-0.97042
   0 -19   5    1.36   35.00   1 0.03646-0.03259-0.14491-0.47235 0.98877-0.88080
   0  19  -6   79.17   35.53   1 0.93475-0.93930 0.34595 0.27101 0.08095-0.21037
   0  19   6  184.81   72.91   1 0.94938-0.94486 0.28961 0.32735 0.12163 0.00775
   0 -19  -6  245.44   57.06   1 0.20171-0.20635-0.50039-0.11684 0.84197-0.97147
   0 -19   6  235.11   52.90   1 0.02214-0.01751-0.11359-0.50366 0.99327-0.86372
   0  19  -7 3017.43  155.15   1 0.93239-0.93770 0.35346 0.26349 0.07544-0.22643
   0  19   7 3349.55  197.47   1 0.94951-0.94424 0.28900 0.32796 0.12206 0.02888
   0 -19  -7 3007.11  146.58   1 0.21568-0.22109-0.52980-0.08743 0.82023-0.97132
   0 -19   7 2552.67  180.30   1 0.00822-0.00281-0.08307-0.53419 0.99650-0.84535
   0  19  -8 1693.57  202.84   1 0.92984-0.93591 0.36128 0.25567 0.06968-0.24224
   0  19   8 1647.41  136.04   1 0.94945-0.94343 0.28929 0.32767 0.12185 0.05065
   0 -19  -8 2159.00  296.95   1 0.22921-0.23539-0.55817-0.05905 0.79743-0.97010
   0 -19   8 1683.74  197.79   1-0.00525 0.01143-0.05343-0.56382 0.99855-0.82581
   0  19  -9 1812.87  128.29   1 0.92709-0.93392 0.36936 0.24759 0.06369-0.25782
   0  19   9 1567.16  182.98   1 0.94917-0.94240 0.29058 0.32639 0.12095 0.07312
   0 -19  -9 1831.71  120.81   1 0.24227-0.24922-0.58544-0.03179 0.77366-0.96792
   0 -19   9 1525.75  230.90   1-0.01826 0.02521-0.02478-0.59248 0.99952-0.80518
   0  19 -10   56.09   31.95   1 0.92414-0.93173 0.37769 0.23926 0.05747-0.27318
   0  19  10   32.75   35.92   1 0.94865-0.94113 0.29295 0.32401 0.11929 0.09635
   0 -19 -10   54.46   34.67   1 0.25481-0.26254-0.61153-0.00570 0.74906-0.96490
   0 -19  10  187.65   60.59   1-0.03095 0.03864 0.00266-0.61993 0.99951-0.78369
   0  19 -11 1520.17  132.73   1 0.92097-0.92932 0.38625 0.23070 0.05105-0.28832
   0  19  11 1328.07   98.36   1 0.94788-0.93954 0.29658 0.32037 0.11636 0.12091
   0 -19 -11 1233.43  201.74   1 0.26683-0.27533-0.63640 0.01916 0.72373-0.96115
   0 -19  11 1483.54  112.42   1-0.04292 0.05138 0.02914-0.64641 0.99865-0.76125
   0  19 -12  513.32   98.66   1 0.91759-0.92669 0.39502 0.22193 0.04442-0.30326
   0  19  12  405.38   89.16   1 0.94675-0.93765 0.30151 0.31544 0.11288 0.14595
   0 -19  12  466.27  129.12   1-0.05435 0.06357 0.05446-0.67173 0.99703-0.73805
   0  19 -13  405.69   95.99   1 0.91399-0.92385 0.40398 0.21297 0.03759-0.31801
   0  19  13  377.27   81.74   1 0.94521-0.93535 0.30793 0.30902 0.10833 0.17208
   0 -19  13  450.79  102.89   1-0.06521 0.07521 0.07860-0.69588 0.99476-0.71420
   0  19 -14   -8.97   31.15   1 0.91016-0.92078 0.41312 0.20383 0.03059-0.33258
   0  19  14   24.37   25.82   1 0.94318-0.93256 0.31604 0.30091 0.10256 0.19942
   0 -19  14   68.01   22.61   1-0.07552 0.08629 0.10155-0.71882 0.99195-0.68981
   0  19 -15  140.25   65.50   1 0.90609-0.91747 0.42242 0.19453 0.02341-0.34697
   0  19  15   29.36   20.21   1 0.94052-0.92914 0.32606 0.29089 0.09537 0.22818
   0 -19  15   65.97   36.29   1-0.08528 0.09681 0.12329-0.74056 0.98869-0.66497
   0  19 -16   46.01   48.73   1 0.90179-0.91393 0.43186 0.18509 0.01606-0.36119
   0  19  16    6.51   11.62   1 0.93705-0.92491 0.33829 0.27866 0.08652 0.25860
   0 -19  16   49.42   26.32   1-0.09447 0.10678 0.14383-0.76110 0.98508-0.63977
   0  19 -17   95.37   40.36   1 0.89725-0.91015 0.44143 0.17552 0.00855-0.37525
   0  19  17   89.78   33.08   1 0.93251-0.91962 0.35309 0.26386 0.07571 0.29098
   0 -19  17  299.79   52.01   1-0.10313 0.11620 0.16319-0.78046 0.98118-0.61429
   0  19 -18  581.07  164.95   1 0.89246-0.90611 0.45112 0.16583 0.00089-0.38916
   0 -19  18  535.44  147.73   1-0.11125 0.12509 0.18139-0.79866 0.97709-0.58862
   0  19 -19   30.55   41.06   1 0.88741-0.90183 0.46091 0.15604-0.00691-0.40292
   0 -19  19  104.80   45.84   1-0.11885 0.13347 0.19845-0.81573 0.97287-0.56282
   0  19 -20  102.58   39.63   1 0.88211-0.89728 0.47079 0.14616-0.01486-0.41654
   0 -19  20  119.20   48.32   1-0.12637 0.14152 0.21442-0.83162 0.96853-0.53699
   0  19 -21  140.52   41.65   1 0.87655-0.89248 0.48076 0.13619-0.02295-0.43002
   0 -19  21   58.53   40.16   1-0.13299 0.14890 0.22931-0.84651 0.96422-0.51111
   0  19 -22  217.11   80.29   1 0.87073-0.88788 0.49070 0.12607-0.03205-0.44244
   0 -19  22  131.52   48.88   1-0.13914 0.15581 0.24316-0.86037 0.95995-0.48526
   0  19 -23  233.75   71.18   1 0.86462-0.88255 0.50079 0.11598-0.04039-0.45567
   0 -19  23  209.08   83.11   1-0.14485 0.16227 0.25602-0.87323 0.95575-0.45949
   0  19 -24  174.22   72.27   1 0.85823-0.87694 0.51092 0.10584-0.04884-0.46879
   0 -19  24  298.58   62.51   1-0.15012 0.16830 0.26793-0.88513 0.95166-0.43382
   0  19 -25   76.62   31.33   1 0.85155-0.87104 0.52110 0.09567-0.05741-0.48178
   0 -19  25  -14.34   38.21   1-0.15498 0.17392 0.27891-0.89612 0.94772-0.40830
   0  19 -26  163.57   67.88   1 0.84459-0.86486 0.53131 0.08546-0.06609-0.49467
   0 -19  26   76.36   54.96   1-0.15945 0.17915 0.28902-0.90622 0.94394-0.38295
   0  19 -27   87.47   48.31   1 0.83733-0.85838 0.54153 0.07524-0.07488-0.50745
   0 -19  27   69.26   37.07   1-0.16354 0.18399 0.29829-0.91549 0.94035-0.35778
   0  19 -28  222.36   91.20   1 0.82977-0.85160 0.55177 0.06500-0.08377-0.52013
   0 -19  28  127.78   73.38   1-0.16727 0.18849 0.30675-0.92395 0.93697-0.33282
   0  19 -29  312.07   92.35   1 0.82191-0.84452 0.56200 0.05477-0.09276-0.53271
   0 -19  29   67.94   53.88   1-0.17067 0.19264 0.31444-0.93165 0.93380-0.30808
   0  19 -30   27.29   49.58   1 0.81373-0.83712 0.57223 0.04453-0.10185-0.54519
   0 -19  30  111.29   36.30   1-0.17373 0.19646 0.32140-0.93861 0.93086-0.28356
   0  19 -31  156.21   61.87   1 0.80524-0.82941 0.58245 0.03432-0.11103-0.55758
   0 -19  31  296.69   79.50   1-0.17649 0.19997 0.32766-0.94487 0.92816-0.25928
   0  20   0  448.37  116.68   1 0.94089-0.94089 0.32471 0.32471 0.09634-0.09634
   0 -20   0  703.81  121.30   1 0.11952-0.11952-0.32477-0.32477 0.93820-0.93820
   0  20  -1 1037.37   60.15   1 0.93964-0.94039 0.32926 0.32016 0.09306-0.11463
   0  20   1 1033.69  198.68   1 0.94197-0.94121 0.32067 0.32875 0.09924-0.07767
   0 -20  -1 1027.46  202.14   1 0.13408-0.13486-0.35603-0.29352 0.92480-0.94639
   0 -20   1 1105.97   94.37   1 0.10496-0.10418-0.29343-0.35612 0.95019-0.92861
   0  20  -2  362.37   84.65   1 0.93821-0.93973 0.33428 0.31514 0.08943-0.13257
   0  20   2  424.03   92.24   1 0.94288-0.94137 0.31718 0.33224 0.10174-0.05859
   0 -20  -2  496.26   67.49   1 0.14857-0.15013-0.38705-0.26249 0.91000-0.95318
   0 -20   2  324.10   66.07   1 0.09047-0.08891-0.26213-0.38742 0.96078-0.91760
   0  20  -3 1156.89  113.79   1 0.93662-0.93890 0.33974 0.30968 0.08547-0.15018
   0  20   3  961.27  190.15   1 0.94363-0.94135 0.31429 0.33513 0.10380-0.03909
   0 -20  -3 1150.93  218.20   1 0.16294-0.16528-0.41771-0.23183 0.89384-0.95860
   0 -20   3  991.22  189.37   1 0.07607-0.07375-0.23113-0.41861 0.96994-0.90516
   0  20  -4   45.18   24.45   1 0.93485-0.93789 0.34561 0.30382 0.08119-0.16748
   0  20   4   27.42   29.35   1 0.94420-0.94116 0.31203 0.33739 0.10541-0.01913
   0 -20  -4   39.58   20.32   1 0.17712-0.18024-0.44787-0.20167 0.87637-0.96272
   0 -20   4   59.04   44.53   1 0.06189-0.05880-0.20035-0.44939 0.97776-0.89139
   0  20  -5  363.78   71.21   1 0.93291-0.93670 0.35185 0.29757 0.07662-0.18447
   0  20   5  217.33   60.22   1 0.94459-0.94080 0.31047 0.33895 0.10653 0.00132
   0 -20  -5  307.60   68.43   1 0.19085-0.19471-0.47743-0.17228 0.85768-0.96560
   0 -20   5  250.48   61.67   1 0.04796-0.04410-0.17002-0.47972 0.98427-0.87630
   0  20  -6  383.32   90.70   1 0.93078-0.93533 0.35845 0.29097 0.07177-0.20119
   0  20   6  471.47  134.16   1 0.94479-0.94024 0.30966 0.33977 0.10711 0.02231
   0 -20  -6  574.18  120.27   1 0.20448-0.20912-0.50623-0.14348 0.83780-0.96730
   0 -20   6  510.14  135.87   1 0.03433-0.02969-0.14025-0.50949 0.98951-0.85996
   0  20  -7  179.78   70.51   1 0.92846-0.93377 0.36538 0.28405 0.06665-0.21764
   0  20   7  192.19   50.93   1 0.94479-0.93948 0.30966 0.33977 0.10711 0.04388
   0 -20  -7  182.34   42.47   1 0.21778-0.22319-0.53420-0.11551 0.81681-0.96790
   0 -20   7  100.81   40.13   1 0.02103-0.01562-0.11116-0.53858 0.99357-0.84242
   0  20  -8   86.75   35.89   1 0.92596-0.93203 0.37260 0.27682 0.06127-0.23384
   0  20   8   75.57   32.20   1 0.94457-0.93850 0.31055 0.33888 0.10647 0.06608
   0 -20  -8  140.72   43.99   1 0.23069-0.23687-0.56126-0.08845 0.79483-0.96750
   0 -20   8   64.95   31.61   1 0.00812-0.00194-0.08285-0.56689 0.99652-0.82378
   0  20  -9   54.09   24.37   1 0.92326-0.93009 0.38011 0.26931 0.05566-0.24980
   0  20   9  137.56   56.65   1 0.94410-0.93728 0.31240 0.33702 0.10515 0.08898
   0 -20  -9  188.12   36.03   1 0.24318-0.25013-0.58733-0.06238 0.77194-0.96619
   0  20 -10  356.52  101.94   1 0.92036-0.92794 0.38788 0.26154 0.04982-0.26552
   0  20  10  396.69  107.84   1 0.94336-0.93578 0.31532 0.33410 0.10307 0.11263
   0 -20 -10  547.16  209.04   1 0.25522-0.26294-0.61236-0.03735 0.74824-0.96408
   0 -20  10  376.62   97.76   1-0.01641 0.02414-0.02885-0.62089 0.99944-0.78351
   0  20 -11   37.15   29.36   1 0.91725-0.92559 0.39589 0.25354 0.04376-0.28104
   0  20  11   25.36   21.94   1 0.94230-0.93396 0.31941 0.33001 0.10014 0.13713
   0 -20 -11   50.97   22.20   1 0.26678-0.27528-0.63629-0.01342 0.72384-0.96126
   0 -20  11  -18.27   35.20   1-0.02818 0.03664-0.00345-0.64630 0.99959-0.76219
   0  20 -12  268.68   60.91   1 0.91393-0.92304 0.40412 0.24531 0.03749-0.29634
   0  20  12   54.83   32.63   1 0.94086-0.93176 0.32480 0.32463 0.09628 0.16256
   0 -20  12  103.72   57.03   1-0.03927 0.04850 0.02106-0.67082 0.99900-0.74002
   0  20 -13   50.54   46.39   1 0.91040-0.92026 0.41255 0.23687 0.03103-0.31144
   0  20  13   32.61   21.26   1 0.93897-0.92911 0.33162 0.31780 0.09136 0.18905
   0 -20  13   75.38   29.75   1-0.04987 0.05986 0.04452-0.69429 0.99776-0.71720
   0  20 -14   37.21   36.71   1 0.90665-0.91727 0.42117 0.22825 0.02437-0.32636
   0  20  14    6.64   15.71   1 0.93653-0.92591 0.34006 0.30937 0.08524 0.21674
   0 -20  14   88.55   45.86   1-0.05995 0.07072 0.06691-0.71667 0.99595-0.69381
   0  20 -15  -20.68   35.32   1 0.90267-0.91405 0.42997 0.21945 0.01753-0.34109
   0  20  15   24.05   14.24   1 0.93339-0.92201 0.35032 0.29910 0.07774 0.24581
   0 -20  15   60.68   28.87   1-0.06953 0.08107 0.08820-0.73796 0.99367-0.66994
   0  20 -16  -19.27   37.28   1 0.89846-0.91060 0.43892 0.21050 0.01052-0.35565
   0  20  16    0.64   13.78   1 0.92938-0.91724 0.36268 0.28674 0.06864 0.27648
   0 -20  16   78.39   34.35   1-0.07860 0.09091 0.10841-0.75817 0.99099-0.64568
   0  20 -17  172.13   76.51   1 0.89401-0.90691 0.44802 0.20141 0.00335-0.37005
   0 -20  17  199.29   71.57   1-0.08717 0.10025 0.12752-0.77728 0.98799-0.62110
   0  20 -18  611.98  359.06   1 0.88933-0.90298 0.45724 0.19218-0.00398-0.38428
   0 -20  18  521.26  157.23   1-0.09525 0.10909 0.14556-0.79532 0.98475-0.59628
   0  20 -19  165.44   99.79   1 0.88440-0.89881 0.46658 0.18284-0.01147-0.39836
   0 -20  19   94.59   25.59   1-0.10284 0.11745 0.16255-0.81231 0.98132-0.57127
   0  20 -20   66.97   23.31   1 0.87921-0.89439 0.47603 0.17339-0.01910-0.41230
   0 -20  20  116.23   41.99   1-0.10996 0.12534 0.17850-0.82826 0.97777-0.54614
   0  20 -21   41.43   34.98   1 0.87378-0.88971 0.48557 0.16385-0.02688-0.42609
   0 -20  21   26.08   44.29   1-0.11662 0.13277 0.19344-0.84320 0.97415-0.52093
   0  20 -22  293.63  135.90   1 0.86810-0.88525 0.49509 0.15414-0.03568-0.43882
   0 -20  22  327.98   82.39   1-0.12284 0.13976 0.20740-0.85716 0.97051-0.49571
   0  20 -23   52.13   25.41   1 0.86213-0.88006 0.50479 0.14444-0.04371-0.45235
   0 -20  23   58.91   31.27   1-0.12904 0.14647 0.22043-0.87012 0.96682-0.47056
   0  20 -24   65.79   38.60   1 0.85589-0.87460 0.51454 0.13469-0.05188-0.46575
   0 -20  24  123.36   54.72   1-0.13442 0.15260 0.23253-0.88222 0.96325-0.44541
   0  20 -25   90.80   39.17   1 0.84937-0.86886 0.52435 0.12488-0.06016-0.47903
   0 -20  25   61.53   20.63   1-0.13940 0.15834 0.24375-0.89343 0.95976-0.42034
   0  20 -26  139.26   71.59   1 0.84257-0.86284 0.53419 0.11504-0.06857-0.49220
   0 -20  26  137.20   68.86   1-0.14400 0.16370 0.25411-0.90380 0.95639-0.39539
   0  20 -27  103.47   54.72   1 0.83548-0.85653 0.54407 0.10516-0.07708-0.50525
   0 -20  27   65.03   24.65   1-0.14823 0.16868 0.26366-0.91335 0.95315-0.37058
   0  20 -28   94.31   45.33   1 0.82810-0.84993 0.55397 0.09526-0.08570-0.51820
   0 -20  28  101.33   26.98   1-0.15211 0.17332 0.27242-0.92211 0.95007-0.34593
   0  20 -29  267.34  116.30   1 0.82042-0.84303 0.56389 0.08534-0.09443-0.53104
   0 -20  29  237.83   84.68   1-0.15565 0.17762 0.28043-0.93011 0.94716-0.32144
   0  20 -30  129.46   52.75   1 0.81244-0.83583 0.57382 0.07541-0.10326-0.54378
   0 -20  30   71.65   38.40   1-0.15887 0.18160 0.28771-0.93740 0.94444-0.29714
   0  21   0  -15.49   34.66   1 0.93626-0.93626 0.34095 0.34095 0.08459-0.08459
   0 -21   0   43.25   22.73   1 0.12708-0.12708-0.34101-0.34101 0.93142-0.93142
   0  21  -1  261.90   80.68   1 0.93506-0.93582 0.34491 0.33698 0.08170-0.10327
   0  21   1  242.18   81.21   1 0.93728-0.93652 0.33749 0.34440 0.08710-0.06553
   0 -21  -1  312.34   90.39   1 0.14087-0.14164-0.37057-0.31145 0.91805-0.93964
   0 -21   1  316.68   74.30   1 0.11329-0.11251-0.31136-0.37066 0.94351-0.92192
   0  21  -2  151.42   59.66   1 0.93369-0.93521 0.34935 0.33254 0.07845-0.12159
   0  21   2  138.60   61.93   1 0.93813-0.93661 0.33458 0.34731 0.08921-0.04607
   0 -21  -2  193.55   42.83   1 0.15460-0.15615-0.39992-0.28210 0.90341-0.94658
   0 -21   2   98.05   30.31   1 0.09955-0.09799-0.28174-0.40028 0.95431-0.91113
   0  21  -3 2826.08  567.83   1 0.93215-0.93442 0.35424 0.32766 0.07487-0.13958
   0  21   3 2371.15  510.52   1 0.93879-0.93651 0.33226 0.34963 0.09089-0.02618
   0 -21  -3 2457.85  505.39   1 0.16821-0.17055-0.42894-0.25308 0.88752-0.95229
   0 -21   3 2233.15  457.47   1 0.08587-0.08356-0.25239-0.42984 0.96380-0.89902
   0  21  -4  873.76  174.95   1 0.93042-0.93346 0.35953 0.32236 0.07097-0.15725
   0  21   4 1012.79  210.03   1 0.93927-0.93623 0.33058 0.35132 0.09211-0.00583
   0 -21  -4 1027.97  245.38   1 0.18167-0.18478-0.45752-0.22450 0.87044-0.95679
   0 -21   4 1047.28  266.93   1 0.07241-0.06932-0.22319-0.45903 0.97207-0.88570
   0  21  -5   41.12   39.34   1 0.92852-0.93231 0.36521 0.31668 0.06677-0.17462
   0  21   5   50.01   30.75   1 0.93955-0.93575 0.32958 0.35232 0.09283 0.01501
   0 -21  -5   59.32   40.59   1 0.19470-0.19856-0.48557-0.19663 0.85223-0.96015
   0 -21   5   53.39   24.18   1 0.05915-0.05529-0.19438-0.48785 0.97913-0.87117
   0  21  -6  210.13   64.38   1 0.92643-0.93099 0.37125 0.31064 0.06228-0.19170
   0  21   6  132.66   61.68   1 0.93962-0.93507 0.32932 0.35258 0.09302 0.03639
   0 -21  -6  256.90   45.05   1 0.20766-0.21230-0.51293-0.16927 0.83292-0.96243
   0 -21   6  108.51   31.30   1 0.04615-0.04151-0.16606-0.51617 0.98503-0.85547
   0  21  -7 1245.43  356.90   1 0.92416-0.92947 0.37762 0.30427 0.05752-0.20852
   0  21   7 1375.71  275.67   1 0.93947-0.93416 0.32986 0.35204 0.09263 0.05836
   0 -21  -7 1610.00  494.28   1 0.22033-0.22574-0.53956-0.14263 0.81259-0.96368
   0 -21   7 1504.33  300.65   1 0.03344-0.02803-0.13832-0.54391 0.98982-0.83867
   0  21  -8  820.54  171.62   1 0.92171-0.92777 0.38430 0.29759 0.05251-0.22508
   0  21   8  650.67  150.71   1 0.93907-0.93300 0.33127 0.35063 0.09161 0.08094
   0 -21  -8  833.93  138.82   1 0.23266-0.23884-0.56538-0.11682 0.79133-0.96400
   0 -21   8  701.40  120.46   1 0.02107-0.01489-0.11125-0.57098 0.99356-0.82082
   0  21  -9   31.07   22.20   1 0.91905-0.92588 0.39127 0.29062 0.04725-0.24139
   0  21   9   33.01   16.18   1 0.93840-0.93157 0.33362 0.34827 0.08991 0.10422
   0 -21  -9   79.02   45.57   1 0.24461-0.25156-0.59031-0.09188 0.76921-0.96346
   0 -21   9   42.28   35.34   1 0.00907-0.00211-0.08493-0.59730 0.99634-0.80200
   0  21 -10 1123.43  134.97   1 0.91620-0.92379 0.39851 0.28338 0.04176-0.25747
   0  21  10 1030.67  124.45   1 0.93742-0.92984 0.33701 0.34488 0.08745 0.12825
   0 -21 -10 1032.11  154.79   1 0.25616-0.26388-0.61431-0.06789 0.74632-0.96216
   0  21 -11  265.38   67.20   1 0.91315-0.92150 0.40600 0.27589 0.03605-0.27333
   0  21  11   84.56   42.96   1 0.93609-0.92774 0.34154 0.34036 0.08416 0.15311
   0 -21 -11  231.70   81.46   1 0.26728-0.27578-0.63733-0.04487 0.72274-0.96017
   0 -21  11  280.52   42.18   1-0.01372 0.02222-0.03478-0.64745 0.99930-0.76177
   0  21 -12   39.55   34.76   1 0.90990-0.91900 0.41372 0.26817 0.03012-0.28897
   0  21  12   30.93   15.77   1 0.93433-0.92522 0.34731 0.33458 0.07994 0.17889
   0 -21  12   31.90   21.90   1-0.02467 0.03390-0.01121-0.67103 0.99963-0.74065
   0  21 -13   73.05   17.90   1 0.90643-0.91629 0.42166 0.26024 0.02400-0.30441
   0  21  13    8.39   18.43   1 0.93207-0.92221 0.35448 0.32742 0.07469 0.20572
   0 -21  13   96.28   68.38   1-0.03497 0.04497 0.01155-0.69380 0.99932-0.71875
   0  21 -14  104.42   45.75   1 0.90275-0.91337 0.42979 0.25210 0.01767-0.31966
   0  21  14   51.12   19.27   1 0.92920-0.91858 0.36319 0.31870 0.06826 0.23372
   0 -21  14   66.38   29.94   1-0.04482 0.05559 0.03335-0.71560 0.99843-0.69629
   0  21 -15   46.33   33.80   1 0.89885-0.91023 0.43811 0.24379 0.01116-0.33472
   0  21  15   20.14   25.85   1 0.92559-0.91421 0.37366 0.30824 0.06049 0.26306
   0 -21  15  128.66   51.69   1-0.05421 0.06574 0.05415-0.73640 0.99705-0.67333
   0  21 -16   55.02   28.43   1 0.89472-0.90686 0.44659 0.23530 0.00448-0.34961
   0 -21  16   47.93   19.95   1-0.06313 0.07543 0.07397-0.75622 0.99525-0.64995
   0  21 -17  432.24  121.09   1 0.89036-0.90326 0.45523 0.22667-0.00237-0.36432
   0 -21  17  430.51  122.50   1-0.07159 0.08466 0.09278-0.77503 0.99310-0.62621
   0  21 -18  292.37   57.44   1 0.88577-0.89943 0.46401 0.21789-0.00940-0.37886
   0 -21  18  380.10   55.74   1-0.07959 0.09343 0.11060-0.79285 0.99067-0.60220
   0  21 -19   34.07   56.49   1 0.88094-0.89536 0.47292 0.20898-0.01658-0.39325
   0 -21  19   48.53   48.04   1-0.08714 0.10175 0.12744-0.80969 0.98800-0.57795
   0  21 -20  404.80   95.82   1 0.87587-0.89104 0.48194 0.19995-0.02392-0.40749
   0 -21  20  353.55  128.51   1-0.09425 0.10963 0.14332-0.82557 0.98517-0.55354
   0  21 -21  213.19   95.95   1 0.87057-0.88694 0.49097 0.19072-0.03228-0.42065
   0  21 -22  100.91   44.56   1 0.86499-0.88214 0.50019 0.18150-0.03989-0.43460
   0 -21  22   61.33   46.31   1-0.10717 0.12409 0.17225-0.85450 0.97920-0.50440
   0  21 -23  138.84   50.50   1 0.85914-0.87707 0.50950 0.17220-0.04765-0.44841
   0 -21  23  165.82   83.06   1-0.11302 0.13070 0.18535-0.86760 0.97615-0.47977
   0  21 -24   71.88   25.41   1 0.85304-0.87175 0.51888 0.16282-0.05553-0.46210
   0 -21  24   32.66   39.70   1-0.11846 0.13692 0.19757-0.87982 0.97310-0.45514
   0  21 -25   69.39   21.15   1 0.84666-0.86615 0.52832 0.15338-0.06354-0.47566
   0 -21  25   88.29   53.16   1-0.12353 0.14275 0.20895-0.89120 0.97009-0.43054
   0  21 -26  138.11   58.66   1 0.84000-0.86027 0.53781 0.14388-0.07167-0.48909
   0 -21  26   53.47   55.25   1-0.12865 0.14834 0.21953-0.90171 0.96708-0.40609
   0  21 -27   94.08   46.49   1 0.83307-0.85412 0.54735 0.13434-0.07992-0.50241
   0 -21  27   56.27   25.94   1-0.13299 0.15344 0.22930-0.91147 0.96422-0.38165
   0  21 -28  452.71   68.97   1 0.82585-0.84768 0.55692 0.12477-0.08829-0.51561
   0 -21  28  170.98   52.28   1-0.13699 0.15820 0.23830-0.92048 0.96147-0.35733
   0  22   0   95.38   44.08   1 0.93119-0.93119 0.35718 0.35718 0.07270-0.07270
   0 -22   0  122.00   38.89   1 0.13465-0.13465-0.35725-0.35725 0.92424-0.92424
   0  22  -1  -29.24   36.07   1 0.93006-0.93082 0.36062 0.35375 0.07017-0.09174
   0  22   1   28.87   18.54   1 0.93214-0.93138 0.35426 0.36011 0.07485-0.05328
   0 -22  -1   20.01   38.06   1 0.14773-0.14851-0.38526-0.32924 0.91090-0.93249
   0 -22   1   50.60   32.16   1 0.12156-0.12078-0.32915-0.38535 0.93641-0.91482
   0  22  -2  545.29  219.03   1 0.92875-0.93027 0.36452 0.34984 0.06728-0.11042
   0  22   2  425.53  138.97   1 0.93290-0.93138 0.35188 0.36249 0.07660-0.03346
   0 -22  -2  730.15  201.00   1 0.16076-0.16232-0.41307-0.30143 0.89639-0.93956
   0 -22   2  497.49  128.08   1 0.10851-0.10695-0.30107-0.41343 0.94740-0.90422
   0  22  -3  249.44   61.55   1 0.92726-0.92954 0.36887 0.34549 0.06405-0.12876
   0  22   3  213.72   48.79   1 0.93346-0.93119 0.35008 0.36428 0.07792-0.01320
   0 -22  -3  345.34   94.00   1 0.17369-0.17603-0.44059-0.27391 0.88074-0.94550
   0 -22   3  181.13   53.53   1 0.09555-0.09322-0.27312-0.44139 0.95722-0.89245
   0  22  -4  345.90  107.29   1 0.92559-0.92863 0.37364 0.34073 0.06050-0.14678
   0  22   4  347.61   91.00   1 0.93383-0.93079 0.34892 0.36545 0.07877 0.00750
   0 -22  -4  265.04   62.88   1 0.18647-0.18959-0.46771-0.24680 0.86398-0.95033
   0 -22   4  375.62   96.51   1 0.08270-0.07961-0.24551-0.46921 0.96585-0.87948
   0  22  -5   52.98   37.52   1 0.92374-0.92753 0.37879 0.33557 0.05665-0.16450
   0  22   5   20.73   17.38   1 0.93398-0.93019 0.34843 0.36594 0.07913 0.02871
   0 -22  -5   45.88   24.97   1 0.19885-0.20272-0.49435-0.22033 0.84620-0.95412
   0 -22   5   63.97   35.54   1 0.07006-0.06620-0.21810-0.49661 0.97340-0.86544
   0  22  -6  157.66   51.58   1 0.92170-0.92626 0.38431 0.33006 0.05251-0.18193
   0  22   6   38.70   16.18   1 0.93391-0.92936 0.34866 0.36570 0.07896 0.05046
   0 -22  -6   57.11   37.36   1 0.21120-0.21584-0.52039-0.19430 0.82739-0.95689
   0 -22   6   27.76   24.41   1 0.05765-0.05301-0.19112-0.52359 0.97987-0.85031
   0  22  -7   28.96   32.01   1 0.91948-0.92479 0.39016 0.32420 0.04809-0.19909
   0  22   7  121.46   44.24   1 0.93359-0.92828 0.34969 0.36468 0.07821 0.07278
   0 -22  -7  153.50   32.56   1 0.22328-0.22869-0.54576-0.16892 0.80764-0.95872
   0 -22   7   40.64   33.43   1 0.04550-0.04009-0.16464-0.55007 0.98530-0.83415
   0  22  -8  188.89   83.16   1 0.91707-0.92314 0.39633 0.31803 0.04342-0.21599
   0  22   8  156.51   67.14   1 0.93300-0.92693 0.35156 0.36280 0.07683 0.09572
   0 -22  -8  197.63   63.92   1 0.23506-0.24124-0.57040-0.14428 0.78700-0.95967
   0 -22   8  310.99   60.95   1 0.03364-0.02746-0.13875-0.57596 0.98975-0.81701
   0  22  -9   71.31   27.47   1 0.91447-0.92130 0.40280 0.31157 0.03850-0.23263
   0  22   9   26.74   18.23   1 0.93211-0.92528 0.35436 0.36000 0.07478 0.11935
   0 -22  -9   55.99   34.95   1 0.24650-0.25346-0.59426-0.12043 0.76556-0.95981
   0 -22   9   75.39   42.02   1 0.02211-0.01515-0.11352-0.60120 0.99328-0.79895
   0  22 -10   54.89   33.67   1 0.91168-0.91926 0.40954 0.30483 0.03334-0.24905
   0  22  10   57.54   25.72   1 0.93087-0.92328 0.35817 0.35620 0.07197 0.14372
   0 -22 -10   -9.78   24.54   1 0.25758-0.26531-0.61727-0.09742 0.74338-0.95922
   0 -22  10  104.67   54.26   1 0.01093-0.00320-0.08900-0.62571 0.99597-0.78004
   0  22 -11  336.50  151.53   1 0.90868-0.91703 0.41654 0.29783 0.02795-0.26523
   0  22  11  296.03  108.51   1 0.92924-0.92090 0.36308 0.35129 0.06835 0.16892
   0 -22 -11  515.41  124.99   1 0.26828-0.27678-0.63939-0.07529 0.72055-0.95797
   0 -22  11  625.58  330.67   1 0.00012 0.00837-0.06526-0.64946 0.99786-0.76034
   0  22 -12  265.39   87.92   1 0.90548-0.91459 0.42378 0.29059 0.02235-0.28120
   0  22  12  178.11   68.18   1 0.92715-0.91805 0.36920 0.34517 0.06381 0.19503
   0 -22  12  283.31   47.39   1-0.01029 0.01957-0.04233-0.67239 0.99905-0.73993
   0  22 -13  100.08   53.74   1 0.90208-0.91194 0.43124 0.28313 0.01654-0.29696
   0  22  13   29.29   23.42   1 0.92451-0.91465 0.37666 0.33771 0.05824 0.22216
   0 -22  13  122.21   23.40   1-0.02050 0.03050-0.02041-0.69432 0.99958-0.71901
   0  22 -14   22.13   22.65   1 0.89846-0.90909 0.43891 0.27546 0.01053-0.31252
   0  22  14   22.63   22.21   1 0.92121-0.91059 0.38561 0.32875 0.05153 0.25045
   0 -22  14   50.72   19.46   1-0.03010 0.04086 0.00077-0.71551 0.99954-0.69740
   0  22 -15   64.64   27.30   1 0.89463-0.90601 0.44677 0.26760 0.00434-0.32790
   0 -22  15  -15.37   30.00   1-0.03928 0.05081 0.02107-0.73580 0.99900-0.67528
   0  22 -16  952.70  252.34   1 0.89058-0.90272 0.45480 0.25956-0.00204-0.34308
   0 -22  16 1278.45  166.31   1-0.04803 0.06033 0.04045-0.75519 0.99802-0.65271
   0  22 -17    4.23   35.87   1 0.88631-0.89920 0.46300 0.25136-0.00859-0.35810
   0 -22  17   40.92   34.09   1-0.05636 0.06943 0.05892-0.77366 0.99667-0.62978
   0  22 -18  321.79  131.94   1 0.88180-0.89546 0.47136 0.24301-0.01532-0.37294
   0 -22  18  473.16   79.79   1-0.06426 0.07810 0.07647-0.79121 0.99499-0.60652
   0  22 -19  328.63  123.65   1 0.87706-0.89148 0.47985 0.23452-0.02221-0.38762
   0 -22  19  401.38  130.30   1-0.07174 0.08635 0.09312-0.80785 0.99306-0.58301
   0  22 -20  141.24   46.47   1 0.87209-0.88726 0.48846 0.22590-0.02925-0.40215
   0 -22  20   -9.00   33.81   1-0.07881 0.09419 0.10886-0.82360 0.99092-0.55929
   0  22 -21   -4.54   29.04   1 0.86689-0.88326 0.49709 0.21706-0.03733-0.41560
   0 -22  21  122.21   40.48   1-0.08547 0.10162 0.12371-0.83845 0.98862-0.53541
   0  22 -22   71.90   33.59   1 0.86141-0.87856 0.50593 0.20823-0.04466-0.42983
   0 -22  22   79.71   30.73   1-0.09173 0.10865 0.13769-0.85243 0.98621-0.51141
   0  22 -23  -41.68   37.60   1 0.85568-0.87361 0.51485 0.19930-0.05214-0.44392
   0 -22  23   51.76   35.35   1-0.09760 0.11529 0.15082-0.86556 0.98373-0.48735
   0  22 -24  -10.57   41.32   1 0.84969-0.86840 0.52387 0.19029-0.05976-0.45787
   0 -22  24   52.70   39.02   1-0.10309 0.12155 0.16311-0.87785 0.98120-0.46324
   0 -22  25  276.54  141.60   1-0.10822 0.12745 0.17459-0.88933 0.97867-0.43913
   0  22 -26  160.11   70.56   1 0.83692-0.85719 0.54210 0.17206-0.07537-0.48539
   0 -22  26  170.36   72.26   1-0.11299 0.13298 0.18529-0.90003 0.97616-0.41504
   0  22 -27  112.80   44.62   1 0.83012-0.85117 0.55130 0.16285-0.08337-0.49897
   0 -22  27   99.94   54.69   1-0.11741 0.13818 0.19522-0.90995 0.97370-0.39099
   0  23   0   45.07   20.43   1 0.92567-0.92567 0.37342 0.37342 0.06066-0.06066
   0 -23   0   79.67   37.09   1 0.14223-0.14223-0.37349-0.37349 0.91666-0.91666
   0  23  -1   16.82   36.77   1 0.92462-0.92538 0.37636 0.37048 0.05847-0.08004
   0  23   1   47.94   20.05   1 0.92653-0.92577 0.37098 0.37585 0.06248-0.04091
   0 -23  -1   13.93   40.77   1 0.15466-0.15544-0.40007-0.34691 0.90333-0.92492
   0 -23   1   21.46   27.21   1 0.12978-0.12900-0.34682-0.40016 0.92890-0.90731
   0  23  -2   28.49   42.34   1 0.92338-0.92490 0.37977 0.36707 0.05591-0.09906
   0  23   2   36.62   32.04   1 0.92719-0.92567 0.36909 0.37775 0.06389-0.02075
   0 -23  -2   80.48   39.31   1 0.16705-0.16861-0.42647-0.32051 0.88893-0.93211
   0 -23   2   45.78   35.44   1 0.11737-0.11582-0.32016-0.42682 0.94006-0.89688
   0  23  -3  208.05   69.24   1 0.92196-0.92423 0.38363 0.36321 0.05302-0.11773
   0  23   3  210.78   64.19   1 0.92764-0.92537 0.36778 0.37906 0.06486-0.00015
   0 -23  -3  178.49   54.38   1 0.17934-0.18168-0.45259-0.29439 0.87349-0.93825
   0 -23   3  239.61   47.79   1 0.10504-0.10270-0.29360-0.45338 0.95013-0.88537
   0  23  -4 1313.90  439.69   1 0.92035-0.92338 0.38790 0.35893 0.04980-0.13608
   0  23   4 1189.17  394.37   1 0.92788-0.92485 0.36709 0.37975 0.06538 0.02089
   0 -23  -4 1222.35  360.47   1 0.19131-0.19440-0.47840-0.26877 0.85704-0.94338
   0 -23   4 1582.55  492.36   1 0.09283-0.08971-0.26722-0.47976 0.95915-0.87280
   0  23  -5   66.83   19.96   1 0.91855-0.92235 0.39257 0.35427 0.04628-0.15413
   0  23   5  -15.77   24.43   1 0.92789-0.92410 0.36706 0.37978 0.06540 0.04245
   0 -23  -5  125.23   53.94   1 0.20329-0.20715-0.50371-0.24346 0.83960-0.94752
   0 -23   5  157.05   73.28   1 0.08074-0.07687-0.24126-0.50594 0.96709-0.85913
   0  23  -6 2169.95 1080.81   1 0.91657-0.92112 0.39759 0.34924 0.04246-0.17189
   0  23   6 2377.49 1182.65   1 0.92765-0.92310 0.36775 0.37909 0.06489 0.06453
   0 -23  -6 2564.76 1274.86   1 0.21506-0.21970-0.52850-0.21867 0.82123-0.95074
   0 -23   6 2686.78 1338.76   1 0.06888-0.06424-0.21553-0.53167 0.97406-0.84450
   0  23  -7  222.63  100.18   1 0.91440-0.91971 0.40296 0.34387 0.03837-0.18937
   0  23   7  212.37  125.47   1 0.92715-0.92184 0.36921 0.37763 0.06380 0.08718
   0 -23  -7  332.31   95.22   1 0.22659-0.23200-0.55269-0.19448 0.80198-0.95307
   0 -23   7  412.01   81.71   1 0.05725-0.05184-0.19024-0.55696 0.98006-0.82891
   0  23  -8  691.21  373.47   1 0.91205-0.91812 0.40865 0.33818 0.03402-0.20658
   0  23   8  457.14  165.69   1 0.92635-0.92028 0.37150 0.37533 0.06209 0.11046
   0 -23  -8  670.25  375.69   1 0.23785-0.24403-0.57623-0.17094 0.78190-0.95458
   0 -23   8  722.06  381.72   1 0.04588-0.03969-0.16547-0.58174 0.98514-0.81240
   0  23  -9  136.15   46.79   1 0.90950-0.91633 0.41464 0.33219 0.02941-0.22355
   0  23   9   10.71   27.15   1 0.92521-0.91839 0.37470 0.37214 0.05971 0.13442
   0 -23  -9   88.84   23.31   1 0.24881-0.25576-0.59905-0.14812 0.76106-0.95532
   0 -23   9  102.51   41.19   1 0.03479-0.02784-0.14127-0.60594 0.98935-0.79502
   0  23 -10   90.89   39.75   1 0.90676-0.91435 0.42092 0.32592 0.02457-0.24028
   0  23  10  133.35   42.22   1 0.92371-0.91612 0.37888 0.36796 0.05658 0.15911
   0 -23 -10   56.78   37.08   1 0.25944-0.26717-0.62111-0.12606 0.73952-0.95536
   0 -23  10  119.30   34.09   1 0.02402-0.01629-0.11771-0.62950 0.99275-0.77682
   0  23 -11   19.46   33.64   1 0.90382-0.91217 0.42745 0.31939 0.01949-0.25677
   0  23  11   58.17   34.50   1 0.92177-0.91342 0.38413 0.36271 0.05264 0.18463
   0 -23 -11  106.79   42.29   1 0.26973-0.27823-0.64237-0.10480 0.71735-0.95477
   0 -23  11   41.91   23.56   1 0.01358-0.00508-0.09483-0.65237 0.99540-0.75787
   0  23 -12   44.21   40.00   1 0.90068-0.90979 0.43423 0.31260 0.01420-0.27305
   0  23  12   43.75   28.95   1 0.91933-0.91023 0.39056 0.35628 0.04780 0.21104
   0 -23  12   46.72   20.79   1 0.00350 0.00577-0.07269-0.67452 0.99734-0.73823
   0  23 -13  101.46   43.96   1 0.89734-0.90720 0.44124 0.30559 0.00869-0.28911
   0 -23  13   61.04   38.29   1-0.00621 0.01626-0.05131-0.69589 0.99866-0.71795
   0  23 -14   44.54   40.10   1 0.89379-0.90441 0.44847 0.29837 0.00299-0.30498
   0 -23  14   43.13   21.74   1-0.01556 0.02638-0.03073-0.71648 0.99940-0.69710
   0  23 -15   71.34   30.42   1 0.89002-0.90140 0.45589 0.29094-0.00291-0.32064
   0 -23  15   44.38   37.33   1-0.02471 0.03624-0.01113-0.73609 0.99963-0.67590
   0  23 -16  116.75   54.15   1 0.88604-0.89818 0.46351 0.28333-0.00899-0.33613
   0 -23  16   77.99   50.94   1-0.03328 0.04558 0.00780-0.75502 0.99941-0.65410
   0  23 -17   20.85   22.71   1 0.88184-0.89474 0.47129 0.27555-0.01526-0.35143
   0 -23  17    6.16   19.03   1-0.04145 0.05453 0.02589-0.77311 0.99880-0.63191
   0  23 -18   70.93   55.36   1 0.87741-0.89107 0.47923 0.26761-0.02170-0.36656
   0 -23  18   67.39   30.84   1-0.04924 0.06308 0.04313-0.79036 0.99785-0.60938
   0  23 -19   48.54   38.66   1 0.87276-0.88717 0.48732 0.25952-0.02831-0.38152
   0 -23  19   63.19   20.51   1-0.05663 0.07124 0.05953-0.80676 0.99661-0.58656
   0  23 -20   22.66   50.78   1 0.86789-0.88349 0.49543 0.25119-0.03595-0.39540
   0 -23  20  156.25   61.82   1-0.06364 0.07902 0.07509-0.82232 0.99514-0.56350
   0  23 -21  157.16   83.15   1 0.86276-0.87913 0.50378 0.24284-0.04287-0.41005
   0 -23  21  172.32   53.66   1-0.07026 0.08641 0.08982-0.83704 0.99347-0.54026
   0  23 -22  187.60   62.64   1 0.85738-0.87453 0.51224 0.23438-0.04994-0.42455
   0 -23  22   84.06   41.38   1-0.07650 0.09342 0.10373-0.85095 0.99165-0.51686
   0  23 -23  122.69   54.94   1 0.85176-0.86969 0.52080 0.22582-0.05716-0.43890
   0  23 -24  101.02   63.80   1 0.84587-0.86459 0.52945 0.21716-0.06451-0.45312
   0 -23  24   83.89   33.17   1-0.08790 0.10635 0.12913-0.87636 0.98772-0.46976
   0  23 -25  239.23   69.54   1 0.83974-0.85923 0.53819 0.20843-0.07200-0.46720
   0 -23  25   87.65   42.91   1-0.09306 0.11228 0.14066-0.88789 0.98567-0.44612
   0  24   0  410.60  114.38   1 0.91968-0.91968 0.38965 0.38965 0.04848-0.04848
   0 -24   0  468.67  265.63   1 0.14982-0.14982-0.38973-0.38973 0.90865-0.90865
   0  24  -1  219.27   85.64   1 0.91872-0.91948 0.39214 0.38717 0.04660-0.06817
   0  24   1  134.72   54.76   1 0.92043-0.91967 0.38767 0.39164 0.04997-0.02840
   0 -24  -1  282.75   67.82   1 0.16166-0.16244-0.41499-0.36447 0.89534-0.91693
   0 -24   1  188.47   50.09   1 0.13798-0.13720-0.36438-0.41507 0.92096-0.89938
   0  24  -2  273.88   66.31   1 0.91756-0.91908 0.39509 0.38422 0.04436-0.08750
   0  24   2  232.17   80.38   1 0.92098-0.91946 0.38623 0.39308 0.05106-0.00792
   0 -24  -2  305.37   86.56   1 0.17345-0.17501-0.44008-0.33938 0.88104-0.92422
   0 -24   2  232.64   61.52   1 0.12616-0.12460-0.33903-0.44042 0.93227-0.88909
   0  24  -3  212.78   77.32   1 0.91621-0.91849 0.39849 0.38082 0.04178-0.10649
   0  24   3  117.23   42.76   1 0.92131-0.91903 0.38536 0.39395 0.05172 0.01298
   0 -24  -3  132.25   32.05   1 0.18515-0.18749-0.46491-0.31455 0.86577-0.93053
   0 -24   3  177.31   69.72   1 0.11440-0.11206-0.31376-0.46569 0.94258-0.87781
   0  24  -4   48.36   31.55   1 0.91467-0.91771 0.40230 0.37701 0.03888-0.12516
   0  24   4   63.44   42.00   1 0.92141-0.91837 0.38510 0.39421 0.05191 0.03436
   0 -24  -4   63.53   42.24   1 0.19654-0.19963-0.48947-0.29019 0.84957-0.93591
   0 -24   4   -3.57   27.78   1 0.10275-0.09963-0.28865-0.49080 0.95190-0.86555
   0  24  -5  279.71   59.29   1 0.91294-0.91674 0.40651 0.37280 0.03566-0.14352
   0  24   5  156.25   70.09   1 0.92126-0.91746 0.38550 0.39381 0.05161 0.05623
   0 -24  -5  263.59   53.45   1 0.20796-0.21183-0.51357-0.26609 0.83246-0.94038
   0 -24   5  242.77  137.98   1 0.09124-0.08734-0.26378-0.51568 0.96025-0.85231
   0  24  -6  245.90   76.02   1 0.91103-0.91558 0.41108 0.36823 0.03216-0.16158
   0  24   6  355.43  103.98   1 0.92084-0.91629 0.38660 0.39271 0.05078 0.07863
   0 -24  -6  327.97  192.72   1 0.21920-0.22383-0.53719-0.24247 0.81447-0.94398
   0 -24   6  398.30  103.10   1 0.07986-0.07522-0.23936-0.54033 0.96763-0.83808
   0  24  -7   -5.21   30.07   1 0.90892-0.91423 0.41599 0.36332 0.02837-0.17937
   0  24   7   30.52   42.32   1 0.92013-0.91482 0.38846 0.39085 0.04938 0.10161
   0 -24  -7   81.97   32.77   1 0.23021-0.23562-0.56027-0.21938 0.79566-0.94675
   0 -24   7  -13.61   32.42   1 0.06872-0.06331-0.21519-0.56450 0.97414-0.82299
   0  24  -8   56.73   43.44   1 0.90662-0.91269 0.42123 0.35808 0.02433-0.19689
   0  24   8   77.25   36.92   1 0.91911-0.91304 0.39114 0.38817 0.04736 0.12520
   0 -24  -8   32.89   22.73   1 0.24098-0.24716-0.58276-0.19689 0.77608-0.94875
   0 -24   8   50.03   29.68   1 0.05781-0.05163-0.19147-0.58822 0.97979-0.80704
   0  24  -9   49.12   36.54   1 0.90413-0.91096 0.42678 0.35253 0.02002-0.21416
   0 -24  -9   51.27   53.93   1 0.25148-0.25843-0.60461-0.17505 0.75577-0.95003
   0 -24   9   92.15   39.99   1 0.04716-0.04020-0.16827-0.61143 0.98461-0.79027
   0  24 -10   99.73   37.60   1 0.90144-0.90903 0.43260 0.34670 0.01547-0.23118
   0  24  10   66.41   22.30   1 0.91592-0.90834 0.39921 0.38010 0.04123 0.17447
   0 -24 -10   81.28   36.96   1 0.26168-0.26941-0.62576-0.15390 0.73480-0.95064
   0 -24  10   39.05   34.22   1 0.03679-0.02906-0.14562-0.63407 0.98865-0.77272
   0  24 -11  157.99   66.85   1 0.89856-0.90691 0.43870 0.34061 0.01070-0.24797
   0  24  11  109.42   42.41   1 0.91366-0.90532 0.40477 0.37454 0.03699 0.20028
   0 -24  11   56.62   38.66   1 0.02671-0.01821-0.12359-0.65610 0.99197-0.75445
   0  24 -12  168.25   72.11   1 0.89548-0.90458 0.44505 0.33426 0.00569-0.26454
   0 -24  12   57.35   26.96   1 0.01695-0.00768-0.10222-0.67747 0.99461-0.73550
   0  24 -13  321.43   90.31   1 0.89220-0.90206 0.45163 0.32768 0.00048-0.28090
   0 -24  13  188.21   71.66   1 0.00752 0.00251-0.08153-0.69816 0.99664-0.71593
   0  24 -14  112.77   41.54   1 0.88871-0.89933 0.45844 0.32087-0.00493-0.29704
   0  24 -15   66.64   35.15   1 0.88501-0.89639 0.46545 0.31386-0.01055-0.31300
   0 -24  15   24.41   22.51   1-0.01029 0.02188-0.04235-0.73735 0.99904-0.67515
   0  24 -16  121.61   75.18   1 0.88109-0.89323 0.47265 0.30666-0.01636-0.32876
   0 -24  16  107.42   37.09   1-0.01866 0.03103-0.02388-0.75581 0.99954-0.65405
   0  24 -17  123.26   49.29   1 0.87696-0.88986 0.48003 0.29928-0.02235-0.34434
   0 -24  17   63.76   26.60   1-0.02686 0.03994-0.00637-0.77334 0.99961-0.63272
   0  24 -18  212.50  141.61   1 0.87261-0.88626 0.48757 0.29174-0.02852-0.35974
   0 -24  18  122.21   52.40   1-0.03451 0.04836 0.01053-0.79024 0.99934-0.61087
   0  24 -19   41.67   31.51   1 0.86806-0.88287 0.49516 0.28392-0.03573-0.37406
   0 -24  19   65.80   33.39   1-0.04180 0.05641 0.02665-0.80636 0.99877-0.58871
   0  24 -20   28.11   41.61   1 0.86324-0.87883 0.50301 0.27607-0.04223-0.38912
   0 -24  20   46.60   25.50   1-0.04872 0.06410 0.04199-0.82170 0.99792-0.56629
   0  24 -21  193.98   45.68   1 0.85819-0.87456 0.51098 0.26810-0.04889-0.40404
   0 -24  21   -0.26   33.26   1-0.05529 0.07144 0.05655-0.83626 0.99686-0.54365
   0  24 -22   90.86   32.95   1 0.85290-0.87005 0.51908 0.26000-0.05570-0.41879
   0 -24  22  137.92   55.75   1-0.06149 0.07841 0.07033-0.85005 0.99562-0.52082
   0 -25   0   47.42   27.28   1 0.15743-0.15743-0.40597-0.40597 0.90022-0.90022
   0  25  -1   75.76   43.88   1 0.91234-0.91310 0.40795 0.40383 0.03456-0.05613
   0  25   1  118.16   60.75   1 0.91384-0.91308 0.40433 0.40745 0.03733-0.01576
   0 -25  -1  142.34   54.95   1 0.16871-0.16949-0.43000-0.38194 0.88692-0.90851
   0 -25   1  239.16   53.87   1 0.14614-0.14536-0.38185-0.43009 0.91259-0.89100
   0  25  -2   35.32   35.02   1 0.91128-0.91280 0.41048 0.40131 0.03262-0.07576
   0  25   2   13.68   27.05   1 0.91426-0.91275 0.40330 0.40848 0.03811 0.00502
   0 -25  -2   35.75   14.16   1 0.17994-0.18150-0.45387-0.35807 0.87270-0.91588
   0 -25   2   88.42   41.20   1 0.13487-0.13331-0.35772-0.45421 0.92403-0.88085
   0  25  -3    2.84   29.52   1 0.91002-0.91229 0.41344 0.39834 0.03034-0.09505
   0  25   3   83.88   33.72   1 0.91445-0.91218 0.40284 0.40894 0.03846 0.02624
   0 -25  -3   42.50   20.78   1 0.19092-0.19324-0.47758-0.33457 0.85759-0.92234
   0 -25   3   27.22   35.22   1 0.12365-0.12131-0.33366-0.47828 0.93454-0.86978
   0  25  -4  683.02  216.08   1 0.90856-0.91159 0.41683 0.39495 0.02773-0.11401
   0  25   4  952.02  125.43   1 0.91439-0.91136 0.40299 0.40879 0.03836 0.04792
   0 -25  -4 1071.53  261.00   1 0.20196-0.20505-0.50090-0.31124 0.84160-0.92794
   0 -25   4  699.32  203.72   1 0.11253-0.10941-0.30972-0.50221 0.94414-0.85779
   0  25  -5  105.56   43.83   1 0.90690-0.91069 0.42060 0.39118 0.02482-0.13267
   0  25   5   -1.11   25.15   1 0.91407-0.91028 0.40378 0.40800 0.03775 0.07009
   0 -25  -5  136.72   47.68   1 0.21286-0.21672-0.52386-0.28828 0.82477-0.93269
   0 -25   5   53.89   22.89   1 0.10152-0.09762-0.28600-0.52594 0.95283-0.84489
   0  25  -6  210.21   80.28   1 0.90505-0.90960 0.42474 0.38704 0.02160-0.15103
   0  25   6  133.42   94.94   1 0.91346-0.90891 0.40526 0.40652 0.03662 0.09280
   0 -25  -6  215.08   62.61   1 0.22358-0.22822-0.54639-0.26575 0.80713-0.93663
   0 -25   6  212.90   74.72   1 0.09066-0.08599-0.26254-0.54939 0.96064-0.83112
   0  25  -7   74.76   40.14   1 0.90301-0.90832 0.42923 0.38255 0.01811-0.16911
   0  25   7  100.86   44.51   1 0.91254-0.90723 0.40749 0.40430 0.03491 0.11607
   0 -25  -7  -10.85   26.29   1 0.23411-0.23952-0.56843-0.24371 0.78871-0.93980
   0 -25   7   65.91   35.40   1 0.07996-0.07455-0.23957-0.57261 0.96757-0.81642
   0  25  -8   69.32   38.66   1 0.90077-0.90684 0.43404 0.37774 0.01435-0.18692
   0  25   8   25.05   30.62   1 0.91127-0.90520 0.41051 0.40127 0.03259 0.13996
   0 -25  -8   80.95   28.17   1 0.24442-0.25060-0.58993-0.22221 0.76956-0.94223
   0 -25   8   29.85   33.35   1 0.06949-0.06330-0.21685-0.59533 0.97372-0.80098
   0  25  -9   63.76   38.90   1 0.89834-0.90517 0.43916 0.37262 0.01033-0.20447
   0  25   9  100.42   44.50   1 0.90961-0.90278 0.41440 0.39738 0.02960 0.16452
   0 -25  -9   88.10   43.61   1 0.25448-0.26144-0.61084-0.20130 0.74973-0.94399
   0 -25   9   47.59   30.10   1 0.05925-0.05229-0.19459-0.61759 0.97909-0.78475
   0  25 -10   35.77   42.15   1 0.89572-0.90330 0.44457 0.36721 0.00607-0.22178
   0  25  10   63.80   34.38   1 0.90751-0.89992 0.41923 0.39256 0.02588 0.18982
   0 -25 -10  112.98   76.75   1 0.26428-0.27200-0.63112-0.18103 0.72927-0.94511
   0 -25  10   74.29   23.84   1 0.04925-0.04152-0.17283-0.63935 0.98371-0.76778
   0  25 -11  290.11  123.63   1 0.89289-0.90124 0.45025 0.36153 0.00157-0.23885
   0 -25  11  291.91   83.28   1 0.03953-0.03103-0.15162-0.66056 0.98764-0.75012
   0  25 -12  258.82  132.11   1 0.88987-0.89897 0.45619 0.35559-0.00314-0.25570
   0 -25  12  393.72  213.86   1 0.03009-0.02082-0.13099-0.68119 0.99092-0.73181
   0  25 -13  304.26  122.10   1 0.88665-0.89651 0.46236 0.34942-0.00808-0.27233
   0 -25  13  154.93   95.54   1 0.02096-0.01091-0.11099-0.70118 0.99359-0.71289
   0  25 -14   69.08   39.68   1 0.88322-0.89384 0.46876 0.34302-0.01323-0.28875
   0 -25  14   43.19   35.92   1 0.01213-0.00131-0.09165-0.72053 0.99571-0.69341
   0  25 -15  144.03   87.75   1 0.87958-0.89096 0.47538 0.33640-0.01857-0.30498
   0 -25  15   29.00   33.04   1 0.00363 0.00795-0.07298-0.73920 0.99732-0.67343
   0  25 -16  155.42   82.13   1 0.87573-0.88787 0.48219 0.32959-0.02412-0.32101
   0  25 -17  122.85   41.91   1 0.87170-0.88495 0.48907 0.32248-0.03071-0.33594
   0  25 -18   67.81   41.05   1 0.86741-0.88144 0.49623 0.31531-0.03662-0.35160
   0  25 -19   62.22   29.06   1 0.86290-0.87771 0.50356 0.30798-0.04269-0.36710
   0 -25  19  123.75   36.45   1-0.02723 0.04184-0.00556-0.80663 0.99961-0.58956
   0  25 -20  -13.13   33.58   1 0.85816-0.87375 0.51104 0.30050-0.04894-0.38242
   0 -25  20   55.51   34.11   1-0.03405 0.04944 0.00951-0.82172 0.99937-0.56773
   0  26   0  145.00   49.16   1 0.90622-0.90622 0.42213 0.42213 0.02363-0.02363
   0 -26   0  141.94   57.90   1 0.16505-0.16505-0.42221-0.42221 0.89134-0.89134
   0  26   1   74.16   44.96   1 0.90674-0.90598 0.42096 0.42329 0.02454-0.00296
   0  26  -1   65.68   27.46   1 0.90548-0.90624 0.42379 0.42047 0.02234-0.04391
   0 -26  -1   76.89   23.98   1 0.17581-0.17659-0.44509-0.39932 0.87805-0.89964
   0 -26   1   40.82   23.14   1 0.15427-0.15349-0.39924-0.44518 0.90377-0.88218
   0  26  -2   15.99   23.81   1 0.90452-0.90604 0.42591 0.41834 0.02069-0.06383
   0  26   2   41.11   32.04   1 0.90702-0.90551 0.42032 0.42393 0.02503 0.01810
   0 -26  -2   66.97   23.87   1 0.18653-0.18809-0.46783-0.37659 0.86390-0.90708
   0 -26   2   51.63   22.69   1 0.14352-0.14196-0.37625-0.46817 0.91533-0.87215
   0  26  -3   14.93   18.82   1 0.90335-0.90563 0.42848 0.41577 0.01870-0.08341
   0  26   3   51.19   29.86   1 0.90706-0.90478 0.42024 0.42401 0.02509 0.03961
   0 -26  -3   38.96   26.70   1 0.19699-0.19931-0.49042-0.35421 0.84892-0.91367
   0 -26   3   35.30   24.51   1 0.13281-0.13047-0.35330-0.49111 0.92603-0.86126
   0  26  -4  -23.65   27.63   1 0.90198-0.90501 0.43146 0.41280 0.01637-0.10265
   0  26   4   25.64   36.30   1 0.90683-0.90380 0.42076 0.42350 0.02469 0.06158
   0 -26  -4   36.62   20.70   1 0.20753-0.21062-0.51265-0.33198 0.83313-0.91946
   0 -26   4   -1.64   29.79   1 0.12217-0.11905-0.33047-0.51394 0.93587-0.84952
   0  26  -5  443.18   58.43   1 0.90040-0.90420 0.43482 0.40943 0.01374-0.12159
   0  26   5  240.92   80.50   1 0.90632-0.90252 0.42191 0.42234 0.02380 0.08404
   0 -26  -5  276.27  101.16   1 0.21794-0.22180-0.53455-0.31008 0.81655-0.92447
   0 -26   5  225.29   97.93   1 0.11164-0.10775-0.30782-0.53659 0.94486-0.83693
   0  26  -6   36.52   38.17   1 0.89863-0.90318 0.43856 0.40569 0.01081-0.14023
   0  26   6   48.90   19.95   1 0.90550-0.90095 0.42375 0.42051 0.02238 0.10704
   0 -26  -6   78.75   54.38   1 0.22819-0.23283-0.55605-0.28858 0.79920-0.92871
   0 -26   6   44.70   25.71   1 0.10125-0.09657-0.28541-0.55901 0.95304-0.82351
   0  26  -7   77.74   52.69   1 0.89666-0.90197 0.44264 0.40161 0.00759-0.15859
   0  26   7   44.55   21.17   1 0.90434-0.89903 0.42631 0.41794 0.02038 0.13060
   0 -26  -7  119.08   47.75   1 0.23827-0.24368-0.57710-0.26753 0.78113-0.93222
   0 -26   7   12.59   28.70   1 0.09101-0.08555-0.26329-0.58113 0.96041-0.80929
   0  26  -8   76.02   30.35   1 0.89449-0.90056 0.44705 0.39720 0.00411-0.17667
   0  26   8   35.12   15.84   1 0.90281-0.89674 0.42966 0.41459 0.01777 0.15478
   0 -26  -8   91.69   39.04   1 0.24814-0.25432-0.59766-0.24697 0.76238-0.93505
   0 -26   8   96.96   51.59   1 0.08093-0.07474-0.24167-0.60299 0.96697-0.79423
   0  26  -9  132.59   61.16   1 0.89212-0.89895 0.45177 0.39248 0.00036-0.19450
   0  26   9   47.02   27.32   1 0.90086-0.89403 0.43385 0.41040 0.01450 0.17963
   0 -26  -9   80.68   43.18   1 0.25778-0.26474-0.61768-0.22695 0.74297-0.93723
   0 -26   9   73.81   29.78   1 0.07108-0.06412-0.22031-0.62436 0.97283-0.77849
   0  26 -10   42.42   41.68   1 0.88956-0.89715 0.45679 0.38747-0.00362-0.21208
   0 -26 -10   34.54   24.93   1 0.26718-0.27491-0.63712-0.20751 0.72296-0.93880
   0 -26  10   36.45   32.21   1 0.06146-0.05373-0.19940-0.64527 0.97798-0.76205
   0  26 -11   75.32   37.53   1 0.88680-0.89515 0.46207 0.38218-0.00784-0.22942
   0 -26  11  118.15   31.92   1 0.05207-0.04357-0.17898-0.66569 0.98247-0.74495
   0  26 -12   63.92   30.39   1 0.88384-0.89294 0.46761 0.37664-0.01230-0.24654
   0 -26  12   38.52   29.09   1 0.04295-0.03368-0.15909-0.68558 0.98632-0.72721
   0  26 -13  100.58   49.56   1 0.88068-0.89054 0.47340 0.37085-0.01697-0.26343
   0 -26  13   62.75   47.44   1 0.03410-0.02406-0.13976-0.70491 0.98959-0.70888
   0  26 -14  242.27  104.13   1 0.87731-0.88793 0.47942 0.36483-0.02186-0.28012
   0 -26  14  136.80   33.78   1 0.02554-0.01472-0.12103-0.72364 0.99231-0.69001
   0  26 -15   70.12   36.92   1 0.87373-0.88511 0.48565 0.35860-0.02695-0.29660
   0 -26  15   48.51   35.99   1 0.01727-0.00568-0.10292-0.74175 0.99453-0.67064
   0  26 -16   94.01   41.19   1 0.86998-0.88245 0.49197 0.35204-0.03310-0.31199
   0 -26  16  -12.79   30.24   1 0.00930 0.00305-0.08544-0.75923 0.99629-0.65081
   0  26 -17   50.95   46.87   1 0.86597-0.87922 0.49859 0.34541-0.03857-0.32808
   0 -26  17  108.39   46.06   1 0.00164 0.01148-0.06862-0.77605 0.99764-0.63056
   0  27   0   48.24   30.94   1 0.89872-0.89872 0.43836 0.43836 0.01096-0.01096
   0 -27   0   50.09   12.64   1 0.17268-0.17268-0.43845-0.43845 0.88200-0.88200
   0  27   1   83.03   34.96   1 0.89910-0.89835 0.43756 0.43916 0.01159 0.00997
   0  27  -1    1.09   29.31   1 0.89811-0.89887 0.43965 0.43707 0.00995-0.03152
   0 -27  -1   75.80   29.47   1 0.18296-0.18374-0.46026-0.41663 0.86872-0.89031
   0 -27   1   65.13   36.09   1 0.16239-0.16161-0.41655-0.46035 0.89448-0.87290
   0  27  -2  -12.74   30.97   1 0.89726-0.89878 0.44140 0.43532 0.00857-0.05171
   0  27   2   37.79   25.47   1 0.89924-0.89772 0.43729 0.43944 0.01181 0.03133
   0 -27  -2    1.74   25.34   1 0.19302-0.19456-0.48202-0.39509 0.85462-0.89779
   0 -27   2   84.31   38.69   1 0.15211-0.15055-0.39462-0.48227 0.90616-0.86298
   0  27  -3  184.24  113.39   1 0.89620-0.89847 0.44359 0.43314 0.00685-0.07156
   0  27   3  293.99   78.16   1 0.89911-0.89683 0.43756 0.43916 0.01159 0.05311
   0 -27  -3  303.53  117.97   1 0.20318-0.20550-0.50348-0.37363 0.83977-0.90452
   0 -27   3  258.60  112.26   1 0.14188-0.13954-0.37274-0.50416 0.91702-0.85226
   0  27  -4   58.70   46.74   1 0.89492-0.89796 0.44618 0.43054 0.00480-0.09108
   0  27   4   12.77   28.65   1 0.89869-0.89566 0.43843 0.43830 0.01091 0.07536
   0 -27  -4   94.21   41.87   1 0.21325-0.21634-0.52469-0.35243 0.82415-0.91048
   0 -27   4   64.25   34.52   1 0.13170-0.12859-0.35094-0.52595 0.92708-0.84073
   0  27  -5   17.85   39.02   1 0.89344-0.89723 0.44917 0.42755 0.00243-0.11029
   0  27   5   39.82   28.00   1 0.89798-0.89418 0.43992 0.43680 0.00974 0.09811
   0 -27  -5   27.13   22.65   1 0.22320-0.22706-0.54558-0.33154 0.80778-0.91570
   0 -27   5   41.69   21.89   1 0.12163-0.11773-0.32930-0.54759 0.93635-0.82841
   0  27  -6  151.94   63.51   1 0.89175-0.89630 0.45252 0.42420-0.00022-0.12919
   0  27   6   74.35   37.70   1 0.89693-0.89238 0.44208 0.43464 0.00803 0.12138
   0 -27  -6  172.76   58.58   1 0.23300-0.23764-0.56611-0.31101 0.79071-0.92021
   0 -27   6   62.77   40.64   1 0.11166-0.10699-0.30787-0.56903 0.94485-0.81532
   0  27  -7   38.43   22.87   1 0.88985-0.89516 0.45622 0.42050-0.00317-0.14782
   0  27   7    8.49   28.69   1 0.89552-0.89021 0.44496 0.43176 0.00576 0.14522
   0 -27  -7   40.67   15.52   1 0.24264-0.24805-0.58623-0.29089 0.77295-0.92403
   0 -27   7   32.79   22.49   1 0.10184-0.09639-0.28669-0.59020 0.95259-0.80147
   0  27  -8  400.23  107.29   1 0.88776-0.89383 0.46025 0.41647-0.00639-0.16617
   0 -27  -8  199.60   71.13   1 0.25210-0.25828-0.60589-0.27122 0.75454-0.92721
   0 -27   8  252.94  125.19   1 0.09218-0.08595-0.26583-0.61106 0.95960-0.78689
   0  27  -9  252.15   73.07   1 0.88546-0.89229 0.46459 0.41213-0.00987-0.18426
   0 -27  -9   67.64   54.41   1 0.26135-0.26830-0.62506-0.25205 0.73551-0.92977
   0 -27   9  155.83   76.23   1 0.08269-0.07573-0.24549-0.63167 0.96586-0.77152
   0  27 -10   84.38   30.11   1 0.88297-0.89055 0.46922 0.40750-0.01360-0.20210
   0 -27 -10   47.43   18.41   1 0.27037-0.27810-0.64370-0.23341 0.71591-0.93175
   0 -27  10   22.67   23.64   1 0.07342-0.06569-0.22539-0.65176 0.97149-0.75556
   0  27 -11   63.95   51.89   1 0.88027-0.88862 0.47413 0.40259-0.01757-0.21970
   0  27 -12   80.94   46.21   1 0.87737-0.88648 0.47930 0.39742-0.02177-0.23707
   0 -27  12   57.55   36.21   1 0.05556-0.04628-0.18656-0.69059 0.98087-0.72175
   0  27 -13   27.78   27.27   1 0.87427-0.88413 0.48472 0.39200-0.02619-0.25422
   0 -27  13   84.67   32.39   1 0.04699-0.03694-0.16790-0.70926 0.98468-0.70397
   0  28   0   71.18   41.38   1 0.89069-0.89069 0.45460 0.45460-0.00187 0.00187
   0 -28   0   73.71   30.85   1 0.18033-0.18033-0.45469-0.45469 0.87220-0.87220
   0  28   1   78.50   42.68   1 0.89092-0.89016 0.45415 0.45505-0.00151 0.02308
   0  28  -1   24.97   21.76   1 0.89021-0.89097 0.45553 0.45366-0.00262-0.01894
   0 -28  -1   34.95   19.67   1 0.18998-0.19076-0.47560-0.43400 0.85889-0.88048
   0 -28   1   38.44   25.83   1 0.17049-0.16971-0.43379-0.47558 0.88473-0.86314
   0  28   2   81.87   32.34   1 0.89089-0.88937 0.45421 0.45499-0.00156 0.04470
   0  28  -2   70.62   34.25   1 0.88949-0.89100 0.45693 0.45227-0.00373-0.03940
   0 -28  -2  169.52   66.02   1 0.19976-0.20130-0.49626-0.41334 0.84487-0.88804
   0 -28   2  112.79   48.70   1 0.16067-0.15911-0.41287-0.49650 0.89650-0.85332
   0  28  -3  112.06   55.29   1 0.88854-0.89081 0.45876 0.45044-0.00519-0.05951
   0  28   3   26.34   26.58   1 0.89057-0.88830 0.45482 0.45438-0.00205 0.06676
   0 -28  -3   63.72   28.24   1 0.20947-0.21179-0.51674-0.39287 0.83012-0.89487
   0 -28   3   58.13   34.20   1 0.15087-0.14854-0.39198-0.51739 0.90751-0.84275
   0  28  -4   60.83   40.14   1 0.88737-0.89040 0.46100 0.44820-0.00698-0.07929
   0  28   4   55.45   34.26   1 0.88996-0.88693 0.45601 0.45318-0.00300 0.08928
   0 -28  -4   54.20   22.56   1 0.21909-0.22219-0.53697-0.37263 0.81464-0.90098
   0 -28   4   76.99   32.00   1 0.14114-0.13802-0.37116-0.53821 0.91777-0.83142
   0  28  -5   66.13   33.65   1 0.88598-0.88977 0.46362 0.44558-0.00909-0.09876
   0  28   5   96.88   34.57   1 0.88903-0.88523 0.45782 0.45137-0.00444 0.11230
   0 -28  -5   92.89   44.62   1 0.22861-0.23247-0.55692-0.35268 0.79848-0.90640
   0 -28   5   98.50   25.60   1 0.13148-0.12759-0.35047-0.55890 0.92729-0.81935
   0  28  -6  233.83   76.76   1 0.88438-0.88893 0.46661 0.44258-0.01149-0.11792
   0  28   6  136.09   39.15   1 0.88774-0.88319 0.46029 0.44891-0.00642 0.13584
   0 -28  -6  120.17   83.21   1 0.23799-0.24263-0.57653-0.33307 0.78164-0.91114
   0 -28   6  100.37   37.36   1 0.12193-0.11726-0.32996-0.57941 0.93608-0.80655
   0  28  -7   -7.65   33.69   1 0.88257-0.88788 0.46995 0.43925-0.01418-0.13680
   0 -28  -7   65.32   32.60   1 0.24723-0.25263-0.59576-0.31384 0.76415-0.91524
   0 -28   7   70.34   30.17   1 0.11251-0.10705-0.30969-0.59968 0.94415-0.79304
  -1   0  42  114.01   50.39   1-0.38177 0.35023 0.81252-0.81252 0.44050 0.46597
  -1   0  41  119.72   43.25   1-0.38377 0.35147 0.81771-0.81770 0.42902 0.45587
  -1   0  40  114.90   86.17   1-0.38570 0.35264 0.82274-0.82274 0.41751 0.44580
  -1   0  39   64.72   58.38   1-0.38757 0.35374 0.82763-0.82763 0.40596 0.43576
  -1   0  38  102.24   56.70   1-0.38937 0.35477 0.83237-0.83237 0.39438 0.42577
  -1   0  37  100.60   44.46   1-0.39111 0.35574 0.83698-0.83698 0.38274 0.41582
  -1   0  36  212.41   89.70   1-0.39278 0.35665 0.84144-0.84144 0.37107 0.40591
  -1   0  35 1832.12  917.52   1-0.39438 0.35749 0.84577-0.84577 0.35934 0.39606
   1   0 -34   71.86   25.78   1 0.50129-0.46435 0.79470-0.79470-0.34228-0.39092
  -1   0  34  137.88   70.98   1-0.39593 0.35827 0.84996-0.84996 0.34755 0.38626
   1   0 -33   53.87   23.70   1 0.52430-0.48658 0.78539-0.78539-0.32903-0.38260
  -1   0  33  -31.52   43.11   1-0.39741 0.35899 0.85402-0.85402 0.33571 0.37651
   1   0 -32   33.21   27.11   1 0.54700-0.50848 0.77538-0.77538-0.31555-0.37446
  -1   0  32  167.48   60.05   1-0.39883 0.35964 0.85795-0.85795 0.32381 0.36684
   1   0 -31 4087.13  237.58   1 0.56892-0.52963 0.76495-0.76495-0.30193-0.36651
  -1   0  31 4627.97  292.91   1-0.40019 0.36024 0.86174-0.86174 0.31183 0.35723
   1   0 -30   44.22   28.51   1 0.59038-0.55030 0.75395-0.75395-0.28810-0.35878
  -1   0  30   89.31   28.07   1-0.40148 0.36077 0.86541-0.86541 0.29977 0.34770
   1   0 -29 4140.96  215.27   1 0.61139-0.57053 0.74235-0.74235-0.27404-0.35128
  -1   0  29 3909.81  201.31   1-0.40272 0.36124 0.86895-0.86895 0.28763 0.33826
   1   0 -28   -3.61   20.88   1 0.63200-0.59035 0.73014-0.73014-0.25972-0.34404
  -1   0  28   39.23   44.75   1-0.40390 0.36165 0.87236-0.87236 0.27540 0.32891
   1   0 -27 2394.27  281.71   1 0.65224-0.60981 0.71728-0.71728-0.24511-0.33708
  -1   0  27 2202.09  194.29   1 0.92714-0.96983-0.10142 0.10142 0.36072 0.22166
  -1   0  27 2504.63  405.71   1-0.40501 0.36201 0.87564-0.87564 0.26306 0.31967
   1   0 -26   49.51   19.66   1 0.67213-0.62892 0.70374-0.70374-0.23017-0.33046
  -1   0  26    4.92   10.72   1 0.93088-0.97434-0.08926 0.08926 0.35424 0.20657
   1   0 -25 2613.15  176.10   1 0.69171-0.64772 0.68946-0.68946-0.21487-0.32419
  -1   0  25 1990.69  161.60   1 0.93422-0.97846-0.07782 0.07782 0.34808 0.19116
   1   0 -24    5.08   17.56   1 0.71100-0.66623 0.67438-0.67438-0.19917-0.31834
   1   0 -23 5805.93  329.36   1 0.73004-0.68447 0.65844-0.65844-0.18299-0.31294
  -1   0  23 5142.60  294.39   1 0.93979-0.98558-0.05731 0.05731 0.33691 0.15919
   1   0 -22   54.03   26.00   1 0.74904-0.70262 0.64132-0.64132-0.16624-0.30825
  -1   0  22   20.54   19.43   1 0.94203-0.98860-0.04838 0.04838 0.33199 0.14254
   1   0 -21 1079.83  116.75   1 0.76762-0.72042 0.62335-0.62335-0.14893-0.30400
  -1   0  21 1047.70  135.82   1 0.94394-0.99128-0.04048 0.04048 0.32761 0.12535
   1   0 -20   27.02   11.12   1 0.78601-0.73803 0.60418-0.60418-0.13092-0.30044
  -1   0  20    6.35   15.67   1 0.94551-0.99362-0.03371 0.03371 0.32384 0.10756
   1   0 -1911181.22  480.50   1 0.80423-0.75547 0.58364-0.58364-0.11210-0.29768
  -1   0  1911509.62  485.49   1 0.94673-0.99562-0.02823 0.02823 0.32077 0.08905
  -1   0  18  -16.34   12.47   1 0.94760-0.99727-0.02423 0.02423 0.31852 0.06973
   1   0 -17 1064.74   99.90   1 0.84017-0.78985 0.53758-0.53758-0.07148-0.29517
  -1   0  17 1103.40  114.65   1 0.94809-0.99853-0.02193 0.02193 0.31722 0.04946
   1   0 -16   -1.27   13.50   1 0.85788-0.80678 0.51147-0.51147-0.04930-0.29579
  -1   0  16   -0.59   14.45   1 0.94815-0.99937-0.02164 0.02164 0.31706 0.02805
   1   0 -15 2442.86  142.60   1 0.87529-0.82308 0.48296-0.48296-0.02474-0.29881
  -1   0  15 2632.41  157.00   1 0.94771-0.99970-0.02372 0.02372 0.31823 0.00531
   1   0 -14   27.17   11.70   1 0.89247-0.83949 0.45110-0.45110 0.00090-0.30289
  -1   0  14   21.74   13.50   1 0.94664-0.99940-0.02865 0.02865 0.32100-0.01902
   1   0 -1319431.34  382.92   1 0.90918-0.85545 0.41539-0.41539 0.02884-0.30926
  -1   0  1319600.96  387.43   1 0.94474-0.99828-0.03704 0.03704 0.32569-0.04528
   1   0 -12   46.99   17.01   1 0.92516-0.87067 0.37486-0.37486 0.05959-0.31843
  -1   0  12   25.80   23.04   1 0.94171-0.99602-0.04970 0.04970 0.33272-0.07388
  -1   0  1112201.25  295.14   1 0.93704-0.99213-0.06769 0.06769 0.34259-0.10531
   1   0 -10   14.13   13.80   1 0.95254-0.89649 0.27405-0.27405 0.13248-0.34813
  -1   0  10   15.20   16.13   1 0.92993-0.98579-0.09240 0.09240 0.35592-0.14022
   1   0  -8   14.08    7.64   1 0.96507-0.90751 0.13228-0.13228 0.22612-0.39864
  -1   0   8   32.22   19.31   1 0.90243-0.95980-0.17000 0.17000 0.39586-0.22331
   1   0  -7 7539.34  228.99   1 0.95846-0.90027 0.03804-0.03804 0.28266-0.43365
  -1   0   7 7318.50  223.82   1 0.87637-0.93452-0.22806 0.22806 0.42419-0.27322
   1   0  -6   14.43   14.77   1 0.93448-0.87551-0.07692 0.07692 0.34759-0.47702
  -1   0   6   50.82   18.46   1 0.83541-0.89433-0.30311 0.30311 0.45847-0.32906
   1   0  -524840.67  509.77   1 0.88253-0.82284-0.21525 0.21525 0.41807-0.52591
  -1   0   523772.44  490.16   1 0.77120-0.83092-0.39722 0.39722 0.49743-0.38959
   1   0  -4   40.15   17.55   1 0.78839-0.72790-0.37411 0.37411 0.48834-0.57462
  -1   0   4   26.55   10.62   1 0.67347-0.73395-0.50857 0.50857 0.53646-0.45018
   1   0  -3 1582.33  101.88   1-0.53491 0.59612 0.62596-0.62596-0.56747 0.50279
   1   0  -3 1572.65  103.34   1 0.64123-0.57997-0.53950 0.53950 0.54566-0.61037
  -1   0   2    1.80    6.10   1-0.44677 0.38478 0.68435-0.68435-0.57623 0.61935
   1   0  -2    9.66    8.20   1-0.35667 0.41865 0.73326-0.73326-0.57887 0.53576
  -1   0   1 1687.09  109.01   1-0.23171 0.16893 0.78642-0.78642-0.57257 0.59413
   1   0  -1 1612.78  103.69   1-0.15857 0.22138 0.81044-0.81044-0.56394 0.54237
  -1   0   1 1773.90  112.21   1 0.23511-0.29796-0.57051 0.57051 0.78691-0.76533
  -1   0   0    3.03    7.92   1-0.03180-0.03180 0.83977-0.83977-0.54200 0.54200
   1   0   0   15.74   12.29   1 0.03180 0.03180 0.84896-0.84896-0.52749 0.52749
   1   0   0    5.19    2.82   1 0.03181 0.03181-0.13475 0.13475 0.99036-0.99036
  -1   0   0   12.75    4.49   1-0.03181-0.03181 0.00455-0.00455 0.99948-0.99948
  -1   0  -1 1593.20  107.33   1 0.13164-0.19604 0.85598-0.85598-0.49995 0.47837
   1   0   1 1815.83  117.34   1 0.19627-0.13186 0.85556-0.85556-0.47904 0.50061
   1   0   1 1818.17  115.24   1-0.24544 0.30982 0.48525-0.48525 0.83921-0.81764
  -1   0  -1 1813.11  115.37   1-0.28916 0.22478 0.58724-0.58724 0.75599-0.77757
  -1   0  -2   20.09    6.43   1 0.25586-0.32107 0.85159-0.85159-0.45751 0.41436
   1   0   2   15.99   11.50   1 0.32970-0.26457 0.84194-0.84194-0.42710 0.47023
   1   0   2   16.74    9.72   1-0.34690 0.41206 0.72548-0.72548 0.59441-0.55125
  -1   0  -2    5.10    4.22   1-0.37206 0.30689 0.78773-0.78773 0.49095-0.53412
  -1   0  -3 4338.24  203.44   1 0.34709-0.41300 0.83876-0.83876-0.41951 0.35482
   1   0   3 4584.97  214.50   1 0.43538-0.36947 0.81721-0.81721-0.37762 0.44231
   1   0   3 4874.93  150.26   1-0.37960 0.44553 0.80693-0.80693 0.45250-0.38775
  -1   0  -3 4601.88  216.06   1-0.39708 0.33114 0.85311-0.85311 0.33841-0.40316
  -1   0  -4   43.14   18.79   1 0.41346-0.48015 0.82344-0.82344-0.38857 0.30231
   1   0   4   34.82   20.56   1 0.51883-0.45214 0.78767-0.78767-0.33222 0.41848
   1   0   4   14.42   14.43   1-0.39261 0.45931 0.84099-0.84099 0.37226-0.28593
  -1   0  -528244.40  311.98   1 0.46171-0.52918 0.80892-0.80892-0.36395 0.25612
   1   0   527069.85  303.74   1 0.58538-0.51789 0.75659-0.75659-0.29137 0.39919
   1   0   529575.41  327.36   1-0.39877 0.46623 0.85777-0.85777 0.32434-0.21642
  -1   0  -6    7.12   16.80   1 0.49683-0.56509 0.79641-0.79641-0.34479 0.21540
   1   0   6   34.49   17.82   1 0.63921-0.57094 0.72566-0.72566-0.25458 0.38396
   1   0   6   22.16   20.73   1-0.40203 0.47025 0.86695-0.86695 0.29454-0.16504
  -1   0  -721585.73  449.30   1 0.52236-0.59140 0.78621-0.78621-0.33016 0.17921
   1   0   722118.58  459.02   1 0.68347-0.61442 0.69559-0.69559-0.22139 0.37233
   1   0   722039.08  460.31   1-0.40387 0.47286 0.87227-0.87227 0.27572-0.12464
  -1   0  -8   35.95   12.88   1 0.54075-0.61057 0.77824-0.77824-0.31924 0.14672
   1   0   8   22.86   13.46   1 0.72042-0.65059 0.66663-0.66663-0.19125 0.36375
   1   0   8   41.55   29.44   1-0.40493 0.47468 0.87539-0.87539 0.26401-0.09135
  -1   0  -961250.41  665.62   1 0.55378-0.62440 0.77223-0.77223-0.31138 0.11732
   1   0   960591.48  651.13   1 0.75198-0.68139 0.63856-0.63856-0.16356 0.35767
  -1   0 -10    0.44   11.86   1 0.56259-0.63399 0.76804-0.76804-0.30591 0.09028
  -1   0 -11 2594.45  129.50   1 0.56809-0.64027 0.76536-0.76536-0.30245 0.06526
  -1   0 -12    0.44   18.76   1 0.57094-0.64390 0.76395-0.76395-0.30065 0.04190
   1   0  12   24.19   12.89   1 0.82252-0.74959 0.56122-0.56122-0.09207 0.35089
   1   0  13  536.03   51.83   1 0.84051-0.76680 0.53710-0.53710-0.07106 0.35145
  -1   0 -14  -32.37   20.07   1 0.57044-0.64497 0.76420-0.76420-0.30097-0.00090
   1   0  14   19.87   15.13   1 0.85648-0.78200 0.51362-0.51362-0.05111 0.35306
  -1   0 -1518293.64  369.01   1 0.56773-0.64305 0.76554-0.76554-0.30268-0.02075
   1   0  1518574.30  374.14   1 0.87064-0.79567 0.49091-0.49091-0.03127 0.35483
   1   0  1519468.36  405.38   1-0.40488 0.47999 0.87526-0.87526 0.26451 0.05922
  -1   0 -16    1.56   15.35   1 0.56370-0.63979 0.76751-0.76751-0.30522-0.03978
   1   0  16   57.97   23.85   1 0.88339-0.80766 0.46844-0.46844-0.01296 0.35809
   1   0  16   22.42   22.85   1-0.40441 0.48028 0.87386-0.87386 0.26985 0.07547
  -1   0 -17  605.70   60.03   1 0.55849-0.63537 0.77001-0.77001-0.30847-0.05809
   1   0  17  431.04   56.20   1 0.89484-0.81835 0.44635-0.44635 0.00467 0.36202
   1   0  17  712.73  137.75   1-0.40386 0.48049 0.87225-0.87225 0.27581 0.09109
  -1   0 -18   -3.45   22.62   1 0.55225-0.62991 0.77295-0.77295-0.31233-0.07579
   1   0  18   20.25   11.27   1 0.90513-0.82788 0.42457-0.42457 0.02174 0.36653
   1   0  18   79.34   42.63   1-0.40324 0.48064 0.87045-0.87045 0.28229 0.10619
  -1   0 -19 1598.12  158.77   1 0.54507-0.62351 0.77626-0.77626-0.31672-0.09297
   1   0  19 1296.49  122.90   1 0.91437-0.83636 0.40305-0.40305 0.03830 0.37153
   1   0  19 1360.98  130.64   1-0.40256 0.48073 0.86849-0.86849 0.28922 0.12085
  -1   0 -20   -0.06   19.28   1 0.53692-0.61614 0.77994-0.77994-0.32154-0.10975
   1   0  20    6.93   11.41   1 0.92266-0.84389 0.38174-0.38174 0.05444 0.37697
   1   0  20   23.39   20.65   1-0.40182 0.48075 0.86637-0.86637 0.29652 0.13513
  -1   0 -21 3274.32  254.42   1 0.52810-0.60810 0.78377-0.78377-0.32679-0.12606
   1   0  21 2854.86  206.38   1 0.93007-0.85055 0.36059-0.36059 0.07019 0.38279
   1   0  21 3617.87  337.67   1-0.40102 0.48072 0.86410-0.86410 0.30414 0.14910
  -1   0 -22    1.17   17.49   1 0.51855-0.59933 0.78779-0.78779-0.33239-0.14203
   1   0  22   20.76   20.07   1 0.93667-0.85639 0.33956-0.33956 0.08560 0.38894
   1   0  22   58.91   48.37   1-0.40016 0.48062 0.86168-0.86168 0.31203 0.16278
  -1   0 -2310150.25  574.16   1 0.50830-0.58987 0.79194-0.79194-0.33829-0.15769
   1   0  23 9916.19  564.27   1-0.39925 0.48047 0.85911-0.85911 0.32017 0.17623
  -1   0 -24   34.35   23.94   1 0.49739-0.57975 0.79619-0.79619-0.34447-0.17308
   1   0  24   43.33   26.18   1-0.39827 0.48026 0.85641-0.85641 0.32852 0.18946
  -1   0 -25 1056.65   57.20   1 0.48586-0.56899 0.80050-0.80050-0.35089-0.18822
   1   0  25 1082.34  261.44   1-0.39724 0.48000 0.85357-0.85357 0.33705 0.20251
  -1   0 -26   16.10   16.63   1 0.47371-0.55763 0.80484-0.80484-0.35752-0.20316
   1   0  26   52.23   40.73   1-0.39616 0.47967 0.85059-0.85059 0.34575 0.21540
  -1   0 -27 4884.69  267.26   1 0.46096-0.54566 0.80917-0.80917-0.36434-0.21790
   1   0  27 5555.62  474.71   1-0.39501 0.47929 0.84748-0.84748 0.35459 0.22814
   1   0  28  -90.56   38.93   1-0.39381 0.47886 0.84423-0.84423 0.36356 0.24075
  -1   0 -29  955.80   66.11   1 0.43371-0.51998 0.81771-0.81771-0.37846-0.24691
   1   0  29 1093.17   92.92   1-0.39255 0.47836 0.84084-0.84084 0.37265 0.25325
  -1   0 -30   24.46   26.35   1 0.41921-0.50626 0.82186-0.82186-0.38573-0.26120
   1   0  30  118.33   36.58   1-0.39124 0.47781 0.83733-0.83733 0.38184 0.26564
  -1   0 -31  828.46   68.53   1 0.40413-0.49196 0.82591-0.82591-0.39312-0.27538
   1   0  31  798.77  141.48   1-0.38986 0.47720 0.83367-0.83367 0.39112 0.27794
  -1   0 -32   52.57   26.35   1 0.38846-0.47708 0.82982-0.82982-0.40061-0.28946
   1   0  32   67.10   48.65   1-0.38843 0.47653 0.82989-0.82989 0.40049 0.29015
  -1   0 -33   73.41   32.15   1 0.37220-0.46160 0.83357-0.83357-0.40819-0.30344
   1   0  33   57.78   46.76   1-0.38694 0.47580 0.82596-0.82596 0.40994 0.30229
  -1   0 -34   29.63   24.15   1 0.35533-0.44551 0.83714-0.83714-0.41585-0.31735
   1   0  34  135.70   53.18   1-0.38538 0.47501 0.82190-0.82190 0.41945 0.31436
  -1   0 -35  -21.43   19.65   1 0.33783-0.42880 0.84050-0.84050-0.42358-0.33118
   1   0  35   94.40   41.09   1-0.38377 0.47416 0.81770-0.81770 0.42903 0.32636
  -1   0 -36   45.73   20.41   1 0.31969-0.41144 0.84363-0.84363-0.43137-0.34496
   1   0  36   76.49   51.80   1-0.38209 0.47325 0.81336-0.81336 0.43867 0.33831
   1   0  37  146.19  101.12   1-0.38036 0.47228 0.80888-0.80888 0.44835 0.35021
   1   0  38   50.86   32.15   1-0.37855 0.47124 0.80426-0.80426 0.45809 0.36205
   1   0  39  278.70   65.20   1-0.37669 0.47014 0.79949-0.79949 0.46787 0.37385
   1   0  40   33.30   42.13   1-0.37476 0.46897 0.79457-0.79457 0.47769 0.38561
   1   0  41   47.41   43.43   1-0.37276 0.46774 0.78951-0.78951 0.48755 0.39734
   1   0  42  137.19   41.88   1-0.37069 0.46644 0.78429-0.78429 0.49745 0.40903
  -1  -1  42  127.53   41.42   1-0.37630 0.34476 0.79849-0.83098 0.46989 0.43658
  -1   1  42  181.72   63.44   1-0.38671 0.35517 0.82537-0.79289 0.41133 0.49514
  -1  -1  41   69.26   26.32   1-0.37832 0.34602 0.80366-0.83615 0.45932 0.42557
  -1   1  41   76.45   50.24   1-0.38867 0.35636 0.83052-0.79803 0.39895 0.48594
  -1  -1  40  131.93   49.12   1-0.38028 0.34721 0.80869-0.84118 0.44876 0.41454
  -1   1  40   26.05   43.08   1-0.39055 0.35748 0.83551-0.80302 0.38650 0.47681
  -1  -1  39   91.42   42.69   1-0.38218 0.34834 0.81357-0.84606 0.43821 0.40352
  -1   1  39  124.75   64.39   1-0.39237 0.35853 0.84035-0.80786 0.37396 0.46776
  -1  -1  38   51.11   36.46   1-0.38400 0.34941 0.81831-0.85080 0.42766 0.39248
  -1   1  38  124.98   83.34   1-0.39411 0.35952 0.84504-0.81255 0.36135 0.45880
  -1  -1  37  176.80   55.88   1-0.38577 0.35041 0.82291-0.85540 0.41712 0.38144
  -1   1  37  120.92   46.79   1-0.39579 0.36043 0.84958-0.81709 0.34863 0.44993
  -1  -1  36   98.70   41.48   1-0.38747 0.35135 0.82737-0.85986 0.40659 0.37039
  -1   1  36   42.43   26.16   1-0.39739 0.36127 0.85398-0.82149 0.33582 0.44115
   1   1 -35   42.85   19.82   1 0.54011-0.50396 0.77853-0.74610-0.31963-0.43513
  -1  -1  35   68.81   55.51   1-0.38911 0.35222 0.83169-0.86418 0.39606 0.35933
  -1   1  35   69.58   48.53   1-0.39893 0.36204 0.85824-0.82575 0.32290 0.43249
   1   1 -34  119.32   63.20   1 0.56266-0.52571 0.76801-0.73557-0.30587-0.42726
  -1  -1  34  235.69   64.55   1-0.39069 0.35304 0.83588-0.86837 0.38555 0.34826
  -1   1  34  265.24   98.19   1-0.40040 0.36275 0.86235-0.82986 0.30987 0.42394
   1   1 -33  113.96   26.49   1 0.58438-0.54665 0.75711-0.72466-0.29202-0.41955
  -1  -1  33  141.16   46.93   1-0.39221 0.35380 0.83994-0.87242 0.37505 0.33718
  -1   1  33   66.02   52.18   1-0.40180 0.36338 0.86632-0.83383 0.29670 0.41553
   1  -1 -32  351.61  104.16   1 0.47213-0.43363 0.80539-0.83781-0.35837-0.33169
   1   1 -32  410.68  140.74   1 0.60558-0.56707 0.74564-0.71320-0.27798-0.41202
  -1  -1  32  523.83   87.81   1-0.39368 0.35449 0.84386-0.87635 0.36456 0.32609
  -1   1  32  529.50   73.66   1-0.40314 0.36395 0.87015-0.83766 0.28340 0.40725
   1  -1 -31  100.70   29.98   1 0.49509-0.45581 0.79707-0.82949-0.34576-0.32274
   1   1 -31  127.43   28.25   1 0.62629-0.58699 0.73361-0.70117-0.26374-0.40470
  -1  -1  31  221.17   70.05   1-0.39508 0.35513 0.84766-0.88014 0.35408 0.31498
  -1   1  31   78.90   25.05   1-0.40440 0.36445 0.87383-0.84134 0.26994 0.39912
   1  -1 -30  620.84   81.92   1 0.51753-0.47746 0.78821-0.82064-0.33298-0.31396
   1   1 -30  550.60   84.30   1 0.64654-0.60646 0.72099-0.68855-0.24928-0.39760
  -1  -1  30  596.32  369.73   1-0.39643 0.35571 0.85132-0.88381 0.34362 0.30386
   1  -1 -29  828.11  119.57   1 0.53948-0.49863 0.77881-0.81123-0.32000-0.30537
   1   1 -29  603.74  125.83   1 0.66635-0.62549 0.70777-0.67533-0.23457-0.39075
  -1  -1  29  902.62  214.59   1-0.39772 0.35624 0.85487-0.88735 0.33318 0.29271
   1  -1 -28 4336.82  238.77   1 0.56121-0.51956 0.76871-0.80115-0.30678-0.29698
   1   1 -28 4627.81  260.04   1 0.68575-0.64410 0.69391-0.66147-0.21960-0.38416
  -1  -1  28 4338.88  246.25   1-0.39895 0.35671 0.85828-0.89077 0.32276 0.28155
   1  -1 -27 3868.05  214.16   1 0.58232-0.53989 0.75817-0.79061-0.29335-0.28884
   1   1 -27 4007.45  217.85   1 0.70475-0.66232 0.67938-0.64694-0.20433-0.37786
  -1   1  27 3644.86  190.51   1 0.92284-0.96553-0.11466 0.14714 0.36771 0.21468
  -1  -1  27 4252.74  244.02   1-0.40013 0.35712 0.86158-0.89406 0.31236 0.27037
   1  -1 -26  143.05   49.28   1 0.60309-0.55987 0.74703-0.77948-0.27966-0.28097
   1   1 -26  133.48   47.48   1 0.72338-0.68017 0.66414-0.63170-0.18873-0.37190
  -1   1  26  109.12   41.20   1 0.92711-0.97057-0.10151 0.13399 0.36077 0.20004
  -1  -1  26  173.83   66.83   1-0.40125 0.35748 0.86475-0.89723 0.30199 0.25916
   1  -1 -25   40.59   20.85   1 0.62354-0.57955 0.73526-0.76770-0.26566-0.27340
   1   1 -25   39.92   23.86   1 0.74185-0.69777 0.64793-0.61547-0.17272-0.36648
  -1  -1  25   20.86   14.40   1 0.93589-0.98013-0.07188 0.03940 0.34487 0.19437
  -1   1  25   37.42   15.13   1 0.93092-0.97516-0.08911 0.12159 0.35416 0.18508
  -1  -1  25   43.18   38.42   1-0.40232 0.35779 0.86780-0.90028 0.29164 0.24792
   1  -1 -24  131.50   36.20   1 0.64374-0.59896 0.72279-0.75523-0.25131-0.26619
   1   1 -24  134.68   44.32   1 0.75976-0.71490 0.63111-0.59865-0.15635-0.36128
  -1  -1  24   86.52   26.16   1 0.93854-0.98355-0.06209 0.02961 0.33953 0.17814
  -1   1  24   95.46   30.34   1 0.93431-0.97932-0.07752 0.11001 0.34792 0.16975
  -1  -1  24   74.79   40.12   1-0.40333 0.35804 0.87072-0.90321 0.28133 0.23665
   1  -1 -23 1830.68   50.31   1 0.66371-0.61815 0.70958-0.74202-0.23656-0.25937
   1   1 -23 1657.03   57.58   1 0.77733-0.73169 0.61341-0.58095-0.13953-0.35653
  -1  -1  23 1673.01   58.58   1 0.94086-0.98665-0.05310 0.02062 0.33459 0.16151
  -1  -1  23 1879.45  442.63   1-0.40430 0.35823 0.87353-0.90602 0.27105 0.22535
   1  -1 -22   90.05   25.95   1 0.68352-0.63717 0.69555-0.72799-0.22135-0.25303
   1   1 -22   42.94   16.66   1 0.79457-0.74815 0.59473-0.56227-0.12221-0.35229
  -1  -1  22  100.40   26.43   1 0.94286-0.98943-0.04498 0.01250 0.33011 0.14443
  -1   1  22   50.53   15.91   1 0.93984-0.98640-0.05711 0.08959 0.33680 0.13773
   1  -1 -21  561.40   88.65   1 0.70321-0.65608 0.68060-0.71304-0.20559-0.24722
   1   1 -21  425.93   74.97   1 0.81148-0.76428 0.57499-0.54253-0.10431-0.34861
  -1  -1  21  407.85   81.14   1 0.94456-0.99190-0.03782 0.00533 0.32613 0.12684
  -1   1  21  417.50   76.20   1 0.94201-0.98935-0.04849 0.08097 0.33205 0.12091
   1  -1 -20 1003.25   68.83   1 0.72283-0.67492 0.66460-0.69705-0.18920-0.24205
   1   1 -20 1291.70  118.30   1 0.82804-0.78006 0.55405-0.52159-0.08577-0.34558
  -1  -1  20 1012.81  166.08   1 0.94596-0.99407-0.03172-0.00076 0.32272 0.10867
  -1   1  20 1027.16   93.86   1 0.94379-0.99190-0.04112 0.07360 0.32796 0.10343
   1  -1 -19 5882.91  313.92   1 0.74268-0.69392 0.64718-0.67964-0.17198-0.23781
   1   1 -19 5502.40  296.34   1 0.84426-0.79550 0.53178-0.49932-0.06650-0.34329
  -1  -1  19 5157.34  277.06   1 0.94704-0.99593-0.02681-0.00567 0.31997 0.08985
  -1   1  19 5922.10  317.99   1 0.94517-0.99406-0.03518 0.06766 0.32466 0.08516
   1  -1 -18  752.39   83.15   1 0.76237-0.71283 0.62856-0.66102-0.15390-0.23431
   1   1 -18  804.20  113.28   1 0.86010-0.81056 0.50801-0.47554-0.04640-0.34182
  -1  -1  18  671.33   58.64   1 0.94781-0.99748-0.02324-0.00923 0.31796 0.07029
  -1   1  18  619.48   76.31   1 0.94613-0.99580-0.03092 0.06341 0.32228 0.06598
   1  -1 -17   26.68   13.68   1 0.78221-0.73189 0.60827-0.64073-0.13472-0.23193
   1   1 -17    8.07   24.41   1 0.87545-0.82475 0.48268-0.45021-0.02452-0.34217
  -1  -1  17  -17.15   14.02   1 0.94825-0.99869-0.02119-0.01128 0.31681 0.04987
  -1   1  17   21.25   11.58   1 0.94664-0.99708-0.02865 0.06113 0.32100 0.04568
   1  -1 -16  344.27   53.22   1 0.80227-0.75117 0.58593-0.61839-0.11418-0.23091
   1   1 -16  340.85   30.96   1 0.89038-0.83892 0.45520-0.42273-0.00235-0.34277
  -1  -1  16  370.37   29.24   1 0.94831-0.99952-0.02090-0.01157 0.31664 0.02847
  -1   1  16  376.44   48.14   1 0.94661-0.99783-0.02877 0.06125 0.32107 0.02404
   1  -1 -15  284.64   48.52   1 0.82265-0.77077 0.56106-0.59352-0.09193-0.23159
   1   1 -15  275.96   54.68   1 0.90474-0.85253 0.42543-0.39296 0.02107-0.34463
  -1  -1  15  241.68   22.22   1 0.94794-0.99993-0.02264-0.00983 0.31762 0.00592
  -1   1  15  242.34   47.51   1 0.94594-0.99793-0.03181 0.06429 0.32277 0.00077
   1  -1 -1424279.01  476.39   1 0.84342-0.79076 0.53298-0.56544-0.06753-0.23442
   1   1 -1424876.83  489.43   1 0.91839-0.86542 0.39299-0.36051 0.04596-0.34795
  -1  -1  1425670.87  505.26   1 0.94705-0.99982-0.02676-0.00571 0.31994-0.01796
  -1   1  1426380.86  517.41   1 0.94441-0.99717-0.03848 0.07096 0.32650-0.02452
   1  -1 -13 4418.14  214.10   1 0.86465-0.81121 0.50074-0.53320-0.04035-0.24003
   1   1 -13 4036.57  197.47   1 0.93113-0.87740 0.35738-0.32491 0.07255-0.35297
  -1  -1  13 4163.19  205.38   1 0.94551-0.99905-0.03368 0.00120 0.32382-0.04341
  -1   1  13 4268.20  211.78   1 0.94169-0.99523-0.04977 0.08225 0.33276-0.05235
   1  -1 -12  323.67   38.17   1 0.88620-0.83172 0.46320-0.49567-0.00875-0.25009
  -1  -1  12  427.41   73.47   1 0.94311-0.99743-0.04395 0.01147 0.32954-0.07070
  -1   1  12  331.11   48.95   1 0.93722-0.99153-0.06703 0.09951 0.34223-0.08339
   1  -1 -1153562.85  570.85   1 0.90813-0.85288 0.41781-0.45028 0.02697-0.26425
  -1  -1  1154722.99  591.41   1 0.93954-0.99463-0.05824 0.02575 0.33742-0.10015
   1   1 -10 1248.40   88.76   1 0.96012-0.90406 0.22504-0.19257 0.16589-0.38154
  -1   1  10 1139.74   81.39   1 0.91831-0.97417-0.12790 0.16038 0.37462-0.15892
   1   1  -9 7871.66  193.61   1 0.96452-0.90772 0.16928-0.13681 0.20255-0.39664
  -1  -1   9 8009.30  197.47   1 0.92680-0.98344-0.10249 0.07001 0.36129-0.16716
  -1   1   9 7976.62  193.16   1 0.89904-0.95563-0.17820 0.21068 0.39995-0.20584
   1  -1  -8 2843.62  134.15   1 0.96301-0.90545 0.19532-0.22780 0.18561-0.35813
   1   1  -8 3162.56  154.91   1 0.96432-0.90676 0.10566-0.07319 0.24270-0.41522
  -1  -1   8 2815.45  136.29   1 0.91584-0.97325-0.13485 0.10236 0.37821-0.20565
   1  -1  -712103.69  287.86   1 0.96165-0.90347 0.06557-0.09805 0.26629-0.41728
   1   1  -711705.77  282.04   1 0.95771-0.89952 0.03256-0.00008 0.28588-0.43687
  -1  -1   711620.23  281.62   1 0.89993-0.95808-0.17606 0.14358 0.39889-0.24791
  -1   1   711346.93  271.56   1 0.80951-0.86766-0.34381 0.37628 0.47589-0.32491
   1   1  -6 6719.22  208.04   1 0.94127-0.88231-0.05147 0.08395 0.33369-0.46311
   1  -1  -6 6913.22  208.78   1 0.92339-0.86443-0.11299 0.08051 0.36683-0.49625
  -1  -1   6 6561.86  202.26   1 0.87649-0.93541-0.22782 0.19535 0.42408-0.29467
  -1   1   6 7113.17  217.43   1 0.71083-0.76977-0.46947 0.50195 0.52373-0.39431
   1  -1  -5 6159.04  186.18   1-0.55139 0.61101 0.61376-0.64622-0.56503 0.45722
   1   1  -5 6515.70  200.09   1 0.91110-0.85136-0.14769 0.18017 0.38481-0.49266
  -1  -1   5 6324.46  194.94   1 0.84207-0.90176-0.29192 0.25944 0.45354-0.34570
   1  -1  -5 6339.18  192.17   1 0.80895-0.74926-0.34465 0.31217 0.47624-0.58408
  -1   1   413019.16 1424.79   1-0.58267 0.52226 0.58935-0.55689-0.55959 0.64583
   1  -1  -412468.97  295.41   1-0.32187 0.38226 0.74974-0.78221-0.57817 0.49194
   1   1  -413293.43  280.55   1 0.86204-0.80157-0.25615 0.28862 0.43734-0.52361
  -1  -1   412579.46  304.02   1 0.79176-0.85225-0.36941 0.33693 0.48645-0.40017
  -1   1   3 1453.40  160.91   1-0.27292 0.21174 0.77069-0.73821-0.57579 0.64046
   1  -1  -3 1386.21   92.33   1-0.06411 0.12533 0.83370-0.86617-0.54848 0.48376
   1   1  -3 1374.66   93.42   1 0.78806-0.72680-0.37457 0.40704 0.48852-0.55323
  -1  -1   3 1538.59  102.23   1 0.71982-0.78108-0.45948 0.42701 0.52030-0.45559
  -1   1   2 9910.85  236.37   1 0.02042-0.08244 0.84758-0.81511-0.53026 0.57340
   1  -1  -2 9878.10  235.20   1 0.16169-0.09967 0.85628-0.88876-0.49054 0.44739
   1   1  -2 9766.95  237.78   1 0.68512-0.62309-0.49678 0.52925 0.53274-0.57588
  -1  -1   2 9706.13  236.59   1 0.62069-0.68272-0.55801 0.52553 0.55078-0.50764
   1  -1  -210411.25  247.08   1 0.25498-0.19291-0.61188 0.57939 0.74871-0.79188
  -1   1   2 9990.71  237.25   1 0.22273-0.28481-0.54460 0.57708 0.80857-0.76541
  -1  -1   1  230.67   24.65   1-0.55372 0.49094 0.61199-0.64445-0.56466 0.58622
   1   1  -1  213.73   26.59   1-0.49208 0.55487 0.65572-0.62326-0.57260 0.55104
  -1   1   1  258.05   21.32   1 0.23821-0.30103 0.85313-0.82065-0.46411 0.48569
   1  -1  -1  351.19   28.11   1 0.33177-0.26900 0.84158-0.87401-0.42621 0.40464
   1  -1  -1  275.03   20.80   1 0.15161-0.08877-0.39355 0.36107 0.90671-0.92830
  -1   1   1  250.50   19.15   1 0.11595-0.17879-0.31710 0.34958 0.94127-0.91968
  -1  -1   0  268.54   22.62   1-0.40251 0.33894 0.70947-0.74195-0.57846 0.57846
   1   1   0  217.24   42.65   1-0.33889 0.40246 0.74185-0.70937-0.57862 0.57862
  -1   1   0  240.47   42.49   1 0.38386-0.44742 0.83091-0.79848-0.40277 0.40277
   1  -1   0  282.22   25.21   1 0.45403-0.39047 0.81143-0.84386-0.36799 0.36799
   1  -1   0  199.58   31.17   1 0.00326 0.06036-0.07216 0.03967 0.99738-0.99738
  -1   1   0  200.73   28.51   1-0.03461-0.02901 0.01075 0.02173 0.99934-0.99934
  -1  -1  -1 3542.64  167.24   1-0.24594 0.18158 0.78118-0.81366-0.57381 0.55225
   1   1   1 3288.05  155.07   1-0.17299 0.23739 0.80616-0.77368-0.56584 0.58741
  -1   1  -1 3482.77  165.50   1 0.47943-0.54377 0.80282-0.77039-0.35441 0.33285
   1  -1   1 3373.43  158.36   1 0.54244-0.47810 0.77748-0.80991-0.31822 0.33978
   1  -1   1 3481.17  161.98   1-0.14580 0.21018 0.25817-0.29065 0.95503-0.93345
  -1   1  -1 3389.88  158.23   1-0.18181 0.11743 0.33977-0.30728 0.92276-0.94434
  -1  -1  -2 5394.16  166.36   1-0.09924 0.03405 0.82601-0.85849-0.55484 0.51169
   1   1   2 5820.56  179.06   1-0.00964 0.07483 0.84339-0.81091-0.53721 0.58035
   1  -1   2 5727.91  175.96   1 0.60834-0.54321 0.74409-0.77653-0.27611 0.31924
   1  -1   2 5906.04  178.96   1-0.24961 0.31475 0.49491-0.52739 0.83231-0.78916
  -1   1  -2 5720.57  175.04   1-0.28187 0.21673 0.57011-0.53763 0.77169-0.81484
  -1  -1  -3 2457.22  271.14   1 0.02795-0.09394 0.84850-0.88098-0.52844 0.46372
   1   1   3 2436.27  269.15   1 0.13934-0.07334 0.85614-0.82366-0.49759 0.56231
  -1   1  -3 2215.24  143.59   1 0.58550-0.65142 0.75652-0.72408-0.29129 0.22660
   1  -1   3 2408.56  268.21   1 0.65905-0.59313 0.71275-0.74519-0.24006 0.30475
   1  -1   3 2398.37  264.76   1-0.30938 0.37529 0.63514-0.66762 0.70772-0.64298
  -1   1  -3 2280.50  147.14   1-0.33830 0.27238 0.70453-0.67205 0.62383-0.68858
  -1  -1  -4 8980.20  219.56   1 0.13233-0.19913 0.85600-0.88848-0.49973 0.41344
   1   1   4 8733.32  215.22   1 0.26840-0.20160 0.85030-0.81782-0.45269 0.53898
  -1   1  -4 9128.05  222.57   1 0.61464-0.68134 0.74048-0.70804-0.27182 0.18557
   1  -1   4 8638.86  210.21   1 0.69938-0.63268 0.68359-0.71603-0.20871 0.29496
   1  -1   4 9475.81  237.94   1-0.34274 0.40942 0.71533-0.74782 0.60894-0.52262
  -1   1  -4 9073.83  221.63   1-0.36928 0.30258 0.78073-0.74824 0.50406-0.59039
  -1  -1  -536846.72  401.85   1 0.21544-0.28304 0.85466-0.88715-0.47235 0.36448
  -1   1  -536845.25  402.35   1 0.63458-0.70207 0.72855-0.69611-0.25789 0.15007
   1  -1   537516.90  409.68   1-0.36204 0.42948 0.76277-0.79526 0.53581-0.42790
  -1   1  -536057.01  395.75   1-0.38685 0.31938 0.82573-0.79324 0.41049-0.51841
  -1  -1  -614983.36  314.87   1 0.28036-0.34875 0.84893-0.88141-0.44800 0.31856
   1   1   614177.38  298.29   1 0.46624-0.39798 0.80740-0.77498-0.36154 0.49092
  -1   1  -615581.57  330.76   1 0.64806-0.71632 0.72001-0.68757-0.24817 0.11879
   1  -1   614669.56  309.39   1 0.76020-0.69195 0.63068-0.66315-0.15594 0.28535
   1  -1   615677.14  331.78   1-0.37380 0.44203 0.79214-0.82463 0.48247-0.35297
  -1   1  -614845.93  315.09   1-0.39729 0.32906 0.85369-0.82120 0.33669-0.46619
  -1  -1  -7   15.02   27.20   1 0.33053-0.39957 0.84180-0.87423-0.42674 0.27579
   1   1   7   15.93   17.15   1 0.54023-0.47119 0.77847-0.74605-0.31955 0.47051
  -1   1  -7   51.07   21.75   1 0.65683-0.72588 0.71424-0.68180-0.24171 0.09077
   1  -1   7   25.19   18.40   1 0.78377-0.71474 0.60659-0.63905-0.13316 0.28414
   1  -1   7   93.49   40.34   1-0.38126 0.45026 0.81122-0.84371 0.44333-0.29225
  -1   1  -7   30.43   27.35   1-0.40374 0.33475 0.87190-0.83941 0.27707-0.42815
  -1  -1  -8  122.04   33.05   1 0.36909-0.43891 0.83425-0.86668-0.40962 0.23710
   1   1   8  134.51   25.04   1 0.60151-0.53168 0.74791-0.71547-0.28072 0.45322
  -1   1  -8  142.90   51.39   1 0.66207-0.73191 0.71070-0.67826-0.23780 0.06529
   1  -1   8  204.71   43.48   1 0.80422-0.73441 0.58365-0.61611-0.11211 0.28466
   1  -1   8  154.40   29.56   1-0.38619 0.45595 0.82401-0.85650 0.41454-0.24188
  -1  -1  -9 6916.19  216.28   1 0.39855-0.46916 0.82733-0.85976-0.39581 0.20172
   1   1   9 6933.98  214.67   1 0.65271-0.58209 0.71697-0.68453-0.24476 0.43883
  -1   1  -9 7145.52  224.24   1 0.66459-0.73521 0.70898-0.67654-0.23590 0.04183
   1  -1   9 7104.96  221.38   1 0.82219-0.75160 0.56165-0.59411-0.09245 0.28656
   1  -1   9 7376.03  266.37   1-0.38953 0.46005 0.83279-0.86527 0.39334-0.19909
  -1  -1 -10  714.08   88.07   1 0.42086-0.49225 0.82140-0.85383-0.38491 0.16926
  -1   1 -10  486.51   41.94   1 0.66496-0.73636 0.70873-0.67629-0.23562 0.01999
   1  -1  10  661.18   51.16   1 0.83815-0.76678 0.54040-0.57286-0.07391 0.28959
   1  -1  10  670.67   56.98   1-0.39182 0.46311 0.83888-0.87137 0.37781-0.16198
  -1  -1 -1111051.40  276.37   1 0.43750-0.50968 0.81658-0.84900-0.37653 0.13932
  -1   1 -1110824.65  269.66   1 0.66358-0.73576 0.70967-0.67723-0.23667-0.00052
   1   1  1111423.81  280.10   1 0.73274-0.66059 0.65605-0.62358-0.18077 0.41802
   1  -1  1111449.22  299.85   1-0.39339 0.46544 0.84310-0.87559 0.36662-0.12920
  -1   1 -12  839.34   65.16   1 0.66074-0.73371 0.71160-0.67916-0.23879-0.01995
   1   1  12  781.96   58.17   1 0.76417-0.69124 0.62679-0.59433-0.15221 0.41103
   1  -1  12  834.09   66.48   1 0.86533-0.79240 0.49964-0.53210-0.03943 0.29825
   1  -1  12 1002.27   77.60   1-0.39446 0.46727 0.84597-0.87846 0.35878-0.09979
  -1   1 -1313081.30  270.23   1 0.65668-0.73043 0.71434-0.68190-0.24182-0.03848
   1  -1  1312540.41  257.51   1 0.87693-0.80347 0.48009-0.51256-0.02240 0.30282
   1  -1  1313738.58  289.31   1-0.39514 0.46872 0.84783-0.88031 0.35360-0.07303
  -1  -1 -14 1376.01  244.41   1 0.46333-0.53786 0.80838-0.84081-0.36308 0.06117
   1   1  14 1403.51  248.86   1 0.81498-0.74049 0.57070-0.53824-0.10048 0.40243
   1  -1  14 1256.50  111.44   1 0.88754-0.81333 0.46066-0.49314-0.00672 0.30871
   1  -1  14 1315.72  119.87   1-0.39554 0.46988 0.84891-0.88139 0.35056-0.04840
  -1  -1 -15 1646.83  146.43   1 0.46614-0.54145 0.80743-0.83986-0.36158 0.03811
  -1   1 -15 1465.98  110.69   1 0.64550-0.72081 0.72166-0.68922-0.25003-0.07340
   1   1  15 1485.98  120.49   1 0.83569-0.76043 0.54379-0.51132-0.07683 0.40036
   1  -1  15 1495.97  112.74   1 0.89722-0.82225 0.44149-0.47396 0.00850 0.31505
   1  -1  15 1575.17  123.35   1-0.39571 0.47082 0.84937-0.88185 0.34925-0.02550
  -1  -1 -16  104.96   26.23   1 0.46681-0.54289 0.80721-0.83964-0.36123 0.01619
  -1   1 -16  198.59   44.14   1 0.63862-0.71471 0.72603-0.69359-0.25500-0.08999
   1   1  16  147.10   28.19   1 0.85392-0.77788 0.51754-0.48507-0.05440 0.39949
   1  -1  16   83.77   16.32   1 0.90605-0.83032 0.42251-0.45498 0.02334 0.32179
   1  -1  16  146.91   62.28   1-0.39569 0.47157 0.84933-0.88181 0.34936-0.00404
  -1  -1 -17 2044.19  152.30   1 0.46563-0.54250 0.80761-0.84004-0.36186-0.00473
  -1   1 -17 1958.06  155.04   1 0.63098-0.70786 0.73076-0.69832-0.26044-0.10612
   1   1  17 1914.69  151.58   1 0.86992-0.79343 0.49213-0.45965-0.03226 0.39897
   1  -1  17 1654.52  139.44   1 0.91411-0.83762 0.40367-0.43614 0.03783 0.32886
   1  -1  17 2027.68  161.08   1-0.39553 0.47216 0.84887-0.88135 0.35067 0.01623
  -1  -1 -18   32.37   22.46   1 0.46285-0.54050 0.80854-0.84097-0.36334-0.02482
  -1   1 -18   52.97   30.29   1 0.62266-0.70032 0.73578-0.70334-0.26628-0.12185
   1   1  18  107.30   33.20   1 0.88418-0.80694 0.46698-0.43450-0.01178 0.40006
   1  -1  18   47.99   12.21   1 0.92147-0.84422 0.38494-0.41741 0.05204 0.33623
   1  -1  18   65.80   39.84   1-0.39523 0.47263 0.84805-0.88054 0.35297 0.03551
  -1  -1 -19   23.41   22.87   1 0.45866-0.53710 0.80993-0.84235-0.36556-0.04417
  -1   1 -19   16.55   10.14   1 0.61370-0.69214 0.74103-0.70859-0.27247-0.13722
   1   1  19    2.95   13.60   1 0.89684-0.81883 0.44227-0.40980 0.00788 0.40195
   1  -1  19   26.57   18.18   1 0.92816-0.85015 0.36627-0.39874 0.06598 0.34385
   1  -1  19   71.33   28.61   1-0.39481 0.47298 0.84693-0.87941 0.35612 0.05394
  -1  -1 -20  192.37   47.52   1 0.45322-0.53244 0.81169-0.84412-0.36841-0.06287
  -1   1 -20  165.94   29.79   1 0.60413-0.68336 0.74645-0.71401-0.27896-0.15229
   1   1  20  149.10   38.89   1 0.90806-0.82930 0.41795-0.38548 0.02686 0.40454
   1  -1  20  120.95   38.40   1 0.93423-0.85546 0.34763-0.38010 0.07971 0.35169
   1  -1  20  208.08   53.27   1-0.39429 0.47322 0.84553-0.87802 0.36000 0.07165
  -1   1 -21 5065.45  279.75   1 0.59400-0.67401 0.75201-0.71957-0.28572-0.16710
   1   1  21 5142.61  281.30   1 0.91801-0.83849 0.39395-0.36148 0.04523 0.40775
   1  -1  21 5311.14  312.40   1-0.39368 0.47338 0.84388-0.87637 0.36450 0.08873
  -1  -1 -22  471.71   70.85   1 0.43906-0.51984 0.81611-0.84853-0.37574-0.09868
  -1   1 -22  333.87  126.15   1 0.58332-0.66411 0.75766-0.72522-0.29271-0.18167
   1   1  22  220.27   64.88   1 0.92680-0.84651 0.37022-0.33775 0.06305 0.41150
   1  -1  22  235.94   53.93   1-0.39299 0.47345 0.84201-0.87450 0.36954 0.10528
  -1  -1 -23 1789.69   62.83   1 0.43051-0.51208 0.81865-0.85107-0.38008-0.11590
  -1   1 -23 1742.83   58.57   1 0.57211-0.65368 0.76337-0.73093-0.29991-0.19603
   1   1  23 1535.80   52.03   1 0.93452-0.85348 0.34670-0.31423 0.08039 0.41572
   1  -1  23 2009.15  183.38   1-0.39221 0.47344 0.83993-0.87242 0.37505 0.12135
   1   1  23 1930.82  177.79   1-0.40485 0.48607 0.87517-0.84268 0.26487 0.23152
  -1  -1 -24   49.25   14.08   1 0.42108-0.50344 0.82134-0.85377-0.38480-0.13274
  -1   1 -24   72.83   31.47   1 0.56039-0.64275 0.76911-0.73666-0.30729-0.21021
   1  -1  24  -55.63   35.11   1-0.39136 0.47335 0.83766-0.87015 0.38098 0.13700
   1   1  24   53.27   29.85   1-0.40387 0.48585 0.87227-0.83978 0.27571 0.24227
  -1  -1 -25  205.55   47.37   1 0.41082-0.49396 0.82415-0.85657-0.38986-0.14925
  -1   1 -25  283.84   71.57   1 0.54816-0.63130 0.77484-0.74240-0.31483-0.22423
   1  -1  25  359.96   95.78   1-0.39044 0.47319 0.83520-0.86769 0.38727 0.15229
   1   1  25  418.82   64.41   1-0.40283 0.48558 0.86926-0.83677 0.28655 0.25302
  -1  -1 -26   57.24   25.22   1 0.39977-0.48369 0.82702-0.85945-0.39522-0.16546
  -1   1 -26  121.86   39.77   1 0.53528-0.61920 0.78066-0.74824-0.32252-0.23815
   1  -1  26   90.30   28.10   1-0.38944 0.47296 0.83257-0.86505 0.39389 0.16726
   1   1  26   21.35   41.90   1-0.40173 0.48525 0.86612-0.83363 0.29738 0.26377
  -1  -1 -27 3473.30  223.61   1 0.38796-0.47267 0.82994-0.86236-0.40084-0.18140
  -1   1 -27 3597.92  210.48   1 0.52206-0.60676 0.78633-0.75390-0.33034-0.25190
   1  -1  27 3928.44  274.74   1-0.38838 0.47266 0.82976-0.86225 0.40080 0.18193
   1   1  27 3971.68  233.77   1-0.40058 0.48486 0.86286-0.83037 0.30820 0.27453
  -1  -1 -28  570.08   96.21   1 0.37542-0.46091 0.83285-0.86527-0.40670-0.19710
  -1   1 -28  459.04  112.76   1 0.50835-0.59383 0.79192-0.75950-0.33827-0.26554
   1  -1  28  517.79   97.18   1-0.38725 0.47230 0.82679-0.85928 0.40796 0.19635
   1   1  28  436.98   48.14   1-0.39938 0.48442 0.85948-0.82700 0.31901 0.28530
  -1  -1 -29  133.02   47.32   1 0.36216-0.44843 0.83573-0.86815-0.41277-0.21260
   1  -1  29  117.03   54.31   1-0.38606 0.47187 0.82367-0.85615 0.41535 0.21054
   1   1  29  162.84   49.38   1-0.39812 0.48393 0.85598-0.82349 0.32982 0.29607
  -1  -1 -30  740.10   45.24   1 0.34820-0.43526 0.83855-0.87097-0.41902-0.22792
  -1   1 -30  716.01  163.94   1 0.47944-0.56649 0.80282-0.77039-0.35441-0.29253
   1  -1  30  820.32  165.96   1-0.38480 0.47137 0.82038-0.85287 0.42295 0.22452
   1   1  30  870.99  164.80   1-0.39680 0.48337 0.85235-0.81986 0.34063 0.30685
  -1  -1 -31  658.83  116.30   1 0.33355-0.42138 0.84127-0.87370-0.42544-0.24306
  -1   1 -31  392.99  110.92   1 0.46423-0.55206 0.80808-0.77565-0.36261-0.30590
   1  -1  31  493.86   78.53   1-0.38348 0.47081 0.81694-0.84943 0.43074 0.23832
   1   1  31  442.55   71.64   1-0.39543 0.48276 0.84860-0.81611 0.35143 0.31763
  -1  -1 -32  482.15  132.75   1 0.31819-0.40681 0.84387-0.87630-0.43200-0.25807
   1  -1  32  523.03  122.81   1-0.38209 0.47019 0.81335-0.84583 0.43871 0.25194
   1   1  32  451.84  121.45   1-0.39399 0.48210 0.84471-0.81223 0.36223 0.32841
  -1  -1 -33 1361.90  139.03   1 0.30233-0.39221 0.84601-0.87849-0.43914-0.27278
  -1   1 -33 1112.85  160.67   1 0.43227-0.52167 0.81813-0.78571-0.37920-0.33244
   1  -1  33 1098.31  148.55   1-0.38064 0.46950 0.80960-0.84209 0.44682 0.26541
   1   1  33 1514.00  168.44   1-0.39250 0.48137 0.84070-0.80821 0.37302 0.33920
  -1  -1 -34   30.93   18.75   1 0.28555-0.37623 0.84828-0.88076-0.44594-0.28756
  -1   1 -34   53.19   25.93   1 0.41549-0.50567 0.82289-0.79046-0.38757-0.34562
   1  -1  34   69.99   43.43   1-0.37912 0.46875 0.80570-0.83819 0.45508 0.27874
   1   1  34  215.33   77.13   1-0.39095 0.48058 0.83656-0.80407 0.38381 0.35000
  -1  -1 -35   27.55   25.29   1 0.26805-0.35952 0.85034-0.88282-0.45283-0.30225
  -1   1 -35   34.53   27.54   1 0.39815-0.48912 0.82743-0.79500-0.39600-0.35876
   1  -1  35   94.29   38.38   1-0.37754 0.46793 0.80166-0.83414 0.46346 0.29193
   1   1  35   27.50   29.06   1-0.38934 0.47973 0.83228-0.79979 0.39460 0.36079
  -1   1 -36   40.48   25.64   1 0.38025-0.47200 0.83175-0.79932-0.40446-0.37187
   1  -1  36   49.81   41.06   1-0.37589 0.46705 0.79746-0.82995 0.47196 0.30502
   1   1  36  131.79   78.28   1-0.38766 0.47882 0.82787-0.79538 0.40538 0.37159
  -1   1 -37    5.66   26.58   1 0.36175-0.45429 0.83581-0.80339-0.41296-0.38494
   1  -1  37   31.06   39.85   1-0.37418 0.46610 0.79311-0.82560 0.48057 0.31799
   1   1  37   89.58   43.37   1-0.38593 0.47785 0.82332-0.79083 0.41616 0.38240
   1  -1  38   62.81   25.55   1-0.37240 0.46509 0.78861-0.82110 0.48928 0.33086
   1   1  38   52.88   25.59   1-0.38413 0.47681 0.81863-0.78614 0.42694 0.39321
   1  -1  39  160.67  111.22   1-0.37056 0.46401 0.78396-0.81644 0.49808 0.34365
   1   1  39   19.98   38.87   1-0.38226 0.47572 0.81380-0.78131 0.43771 0.40402
   1  -1  40   42.08   42.07   1-0.36865 0.46287 0.77915-0.81164 0.50696 0.35635
   1   1  40    5.32   36.02   1-0.38033 0.47455 0.80883-0.77634 0.44848 0.41483
   1  -1  41  200.65   97.96   1-0.36664 0.46154 0.77426-0.80674 0.51584 0.36897
   1   1  41  176.64   82.22   1-0.37834 0.47332 0.80370-0.77122 0.45924 0.42565
   1  -1  42   99.14   40.11   1-0.36459 0.46025 0.76914-0.80162 0.52487 0.38152
   1   1  42  130.28   60.32   1-0.37627 0.47202 0.79843-0.76595 0.47000 0.43647
  -1  -2  42   59.72   42.75   1-0.37028 0.33874 0.78326-0.84824 0.49937 0.40710
  -1   2  42   61.27   42.97   1-0.39114 0.35960 0.83707-0.77209 0.38251 0.52397
  -1  -2  41   81.67   38.14   1-0.37231 0.34001 0.78838-0.85336 0.48972 0.39517
  -1   2  41   68.31   41.39   1-0.39303 0.36073 0.84212-0.77715 0.36924 0.51565
  -1  -2  40  124.69   48.19   1-0.37427 0.34121 0.79335-0.85832 0.48010 0.38320
  -1   2  40  124.93   66.95   1-0.39485 0.36178 0.84702-0.78205 0.35586 0.50745
  -1  -2  39   78.29   44.70   1-0.37617 0.34234 0.79817-0.86314 0.47054 0.37118
  -1   2  39  115.65   51.94   1-0.39659 0.36275 0.85176-0.78678 0.34236 0.49936
  -1  -2  38   14.34   45.89   1-0.37800 0.34340 0.80284-0.86781 0.46103 0.35911
  -1   2  38   21.88   23.37   1-0.39825 0.36365 0.85634-0.79136 0.32873 0.49141
  -1  -2  37   -9.82   40.39   1-0.37977 0.34440 0.80736-0.87234 0.45158 0.34698
  -1   2  37  124.74   63.39   1-0.39984 0.36448 0.86076-0.79579 0.31496 0.48359
   1   2 -36   10.57   18.36   1 0.56917-0.53378 0.76483-0.69995-0.30178-0.47448
  -1  -2  36  102.57   58.10   1-0.38147 0.34534 0.81175-0.87672 0.44219 0.33479
  -1   2  36  113.60   41.54   1-0.40135 0.36522 0.86503-0.80005 0.30105 0.47593
   1   2 -35  189.26   48.69   1 0.59069-0.55453 0.75378-0.68890-0.28789-0.46680
  -1  -2  35  167.08   70.64   1-0.38311 0.34622 0.81599-0.88096 0.43287 0.32253
  -1   2  35  238.37   91.93   1-0.40279 0.36590 0.86914-0.80416 0.28696 0.46843
   1   2 -34  191.07   75.98   1 0.61166-0.57471 0.74220-0.67732-0.27386-0.45928
  -1  -2  34  186.06   81.91   1-0.38469 0.34703 0.82009-0.88506 0.42362 0.31019
  -1   2  34  109.24   72.92   1-0.40415 0.36649 0.87309-0.80811 0.27270 0.46111
   1  -2 -33   36.50   16.01   1 0.35165-0.31394 0.83787-0.90272-0.41749-0.29414
   1   2 -33   33.10   24.23   1 0.63209-0.59436 0.73009-0.66520-0.25965-0.45191
  -1  -2  33   66.64   39.60   1-0.38621 0.34779 0.82405-0.88902 0.41446 0.29777
   1   2 -32   11.40   23.20   1 0.65201-0.61350 0.71743-0.65255-0.24527-0.44473
  -1  -2  32   67.25   47.04   1-0.38766 0.34848 0.82787-0.89284 0.40538 0.28526
   1  -2 -31  259.74   61.05   1 0.39960-0.36032 0.82707-0.89192-0.39530-0.27320
   1   2 -31  208.41   57.48   1 0.67145-0.63215 0.70422-0.63934-0.23070-0.43775
  -1  -2  31  316.86   68.77   1-0.38906 0.34911 0.83155-0.89653 0.39640 0.27266
   1  -2 -30  880.81   86.06   1 0.42252-0.38246 0.82094-0.88579-0.38409-0.26285
   1   2 -30  608.30  145.33   1 0.69041-0.65033 0.69043-0.62555-0.21591-0.43097
  -1  -2  30  979.44  140.49   1-0.39040 0.34969 0.83510-0.90007 0.38753 0.25995
   1  -2 -29 5509.40  253.71   1 0.44483-0.40398 0.81434-0.87919-0.37278-0.25260
   1   2 -29 5129.65  255.62   1 0.70893-0.66807 0.67605-0.61117-0.20089-0.42443
  -1  -2  29 5185.12  254.38   1-0.39168 0.35020 0.83851-0.90348 0.37878 0.24711
   1   2 -28 3407.11  199.76   1 0.72701-0.68537 0.66105-0.59617-0.18561-0.41814
  -1  -2  28 3064.29  367.52   1-0.39290 0.35066 0.84178-0.90675 0.37017 0.23415
   1  -2 -27 5699.08  289.83   1 0.48778-0.44536 0.79980-0.86465-0.34983-0.23241
   1   2 -27 6304.16  328.02   1 0.74486-0.70234 0.64518-0.58026-0.17002-0.41232
  -1   2  27 5239.69  269.94   1 0.91555-0.95824-0.13565 0.20061 0.37863 0.20376
  -1  -2  27 6505.89  347.92   1-0.39407 0.35106 0.84491-0.90988 0.36170 0.22103
   1  -2 -26  469.64  109.25   1 0.50852-0.46532 0.79186-0.85671-0.33817-0.22251
   1   2 -26  587.11   96.78   1 0.76210-0.71880 0.62883-0.56391-0.15416-0.40660
  -1   2  26  373.98  108.84   1 0.92054-0.96400-0.12148 0.18644 0.37127 0.18954
  -1  -2  26  559.01   99.77   1-0.39517 0.35140 0.84790-0.91288 0.35339 0.20775
   1  -2 -25   46.03   20.01   1 0.52884-0.48485 0.78346-0.84831-0.32635-0.21276
   1   2 -25  105.20   31.47   1 0.77892-0.73484 0.61174-0.54682-0.13797-0.40123
  -1   2  25   27.08   12.29   1 0.92499-0.96923-0.10812 0.17308 0.36426 0.17498
  -1  -2  25   92.08   38.91   1-0.39622 0.35168 0.85075-0.91573 0.34528 0.19429
   1  -2 -24  543.26   89.65   1 0.54894-0.50417 0.77448-0.83936-0.31436-0.20315
   1   2 -24  337.30  101.05   1 0.79534-0.75048 0.59387-0.52895-0.12142-0.39621
  -1   2  24  384.53   87.87   1 0.92894-0.97395-0.09565 0.16062 0.35765 0.16002
  -1  -2  24  418.28  106.75   1-0.39721 0.35191 0.85346-0.91844 0.33736 0.18062
   1  -2 -23   28.23   10.98   1 0.56853-0.52297 0.76514-0.83002-0.30218-0.19376
   1   2 -23   40.11   14.11   1 0.81134-0.76570 0.57515-0.51023-0.10446-0.39160
  -1  -2  23   56.93   36.61   1-0.39814 0.35207 0.85602-0.92100 0.32969 0.16671
   1  -2 -22 1257.16  147.54   1 0.58784-0.54150 0.75529-0.82017-0.28976-0.18461
   1   2 -22 1389.43  191.03   1 0.82693-0.78051 0.55551-0.49059-0.08705-0.38744
  -1  -2  22 1294.30  152.93   1 0.94278-0.98934-0.04534-0.01962 0.33030 0.14423
  -1   2  22 1373.85  157.79   1 0.93537-0.98193-0.07375 0.13872 0.34588 0.12865
  -1  -2  22 1630.62  215.72   1-0.39900 0.35218 0.85844-0.92341 0.32228 0.15253
   1  -2 -21   94.31   32.58   1 0.60693-0.55980 0.74489-0.80977-0.27707-0.17574
   1   2 -21  157.52   43.25   1 0.84209-0.79489 0.53487-0.46995-0.06915-0.38377
  -1  -2  21   86.23   30.82   1 0.94431-0.99165-0.03889-0.02606 0.32673 0.12623
  -1   2  21   81.85   20.47   1 0.93787-0.98521-0.06459 0.12956 0.34090 0.11206
  -1  -2  21   62.70   49.82   1-0.39981 0.35222 0.86070-0.92567 0.31518 0.13806
   1  -2 -20  190.04   39.71   1 0.62585-0.57794 0.73387-0.79876-0.26405-0.16720
   1   2 -20  204.39   49.55   1 0.85680-0.80882 0.51314-0.44821-0.05070-0.38066
  -1  -2  20  112.26   37.55   1 0.94556-0.99368-0.03346-0.03150 0.32369 0.10770
  -1   2  20  220.72   43.85   1 0.93990-0.98801-0.05687 0.12183 0.33667 0.09473
  -1  -2  20  287.59   64.33   1-0.40056 0.35220 0.86279-0.92777 0.30842 0.12323
   1  -2 -19  826.64   71.91   1 0.64469-0.59600 0.72218-0.78706-0.25062-0.15907
   1   2 -19  739.13   56.49   1 0.87097-0.82180 0.49035-0.42540-0.03080-0.37903
  -1  -2  19  821.03   60.78   1 0.94653-0.99542-0.02913-0.03582 0.32127 0.08855
  -1   2  19  728.88   59.15   1 0.94143-0.99032-0.05083 0.11579 0.33334 0.07648
  -1  -2  19  744.63  123.95   1-0.40124 0.35212 0.86472-0.92970 0.30207 0.10799
   1  -2 -18   46.97   11.87   1 0.66355-0.61407 0.70970-0.77458-0.23669-0.15143
   1   2 -18   46.02   28.75   1 0.88468-0.83475 0.46605-0.40111-0.01104-0.37722
  -1  -2  18   33.55   19.20   1 0.94721-0.99687-0.02605-0.03890 0.31954 0.06871
  -1   2  18   25.25   11.55   1 0.94242-0.99208-0.04681 0.11178 0.33112 0.05713
  -1  -2  18   20.54   18.17   1-0.40186 0.35197 0.86647-0.93144 0.29619 0.09229
   1  -2 -17 2885.11  196.42   1 0.68253-0.63227 0.69628-0.76116-0.22213-0.14443
   1   2 -17 3053.79  205.06   1 0.89782-0.84712 0.44025-0.37530 0.00948-0.37618
  -1  -2  17 2795.97  189.05   1 0.94757-0.99801-0.02436-0.04059 0.31859 0.04809
  -1   2  17 2709.40  181.22   1 0.94279-0.99323-0.04528 0.11024 0.33027 0.03641
  -1  -2  17 2892.96  204.44   1-0.40240 0.35175 0.86802-0.93299 0.29087 0.07604
   1   2 -16  537.27  107.78   1 0.91031-0.85886 0.41276-0.34781 0.03087-0.37600
  -1  -2  16  499.11   47.18   1 0.94760-0.99881-0.02425-0.04071 0.31853 0.02658
  -1   2  16  586.61   69.47   1 0.94241-0.99363-0.04684 0.11181 0.33114 0.01397
  -1  -2  16  513.57   76.10   1-0.40286 0.35145 0.86936-0.93433 0.28619 0.05913
   1   2 -1515453.19  314.71   1 0.92206-0.86985 0.38336-0.31841 0.05322-0.37678
  -1  -2  1514433.08  297.87   1 0.94724-0.99922-0.02592-0.03903 0.31947 0.00407
  -1   2  1515164.58  299.81   1 0.94104-0.99303-0.05238 0.11735 0.33420-0.01065
  -1  -2  1514154.75  305.29   1-0.40324 0.35106 0.87045-0.93543 0.28230 0.04144
  -1  -2  1412909.19  274.47   1-0.40352 0.35058 0.87127-0.93625 0.27935 0.02280
   1  -2 -13   32.27   10.20   1 0.76400-0.71057 0.62695-0.69188-0.15236-0.12801
  -1  -2  13    6.15   14.27   1 0.94504-0.99857-0.03577-0.02918 0.32499-0.04458
  -1   2  13   15.25   12.20   1 0.93331-0.98685-0.08101 0.14597 0.34980-0.06939
  -1  -2  13   34.45   25.61   1-0.40369 0.34999 0.87177-0.93674 0.27755 0.00301
   1  -2 -12  498.84   38.61   1 0.78751-0.73329 0.60255-0.66748-0.12941-0.12940
   1   2 -12  573.22   48.39   1 0.95119-0.89664 0.28091-0.21597 0.12771-0.38649
  -1  -2  12  521.94   82.84   1 0.94294-0.99726-0.04465-0.02031 0.32992-0.07108
  -1   2  12  497.89   50.11   1 0.92477-0.97908-0.10881 0.17377 0.36463-0.10579
  -1  -2  12  482.81  105.76   1-0.40373 0.34926 0.87187-0.93684 0.27719-0.01819
   1  -2 -11 8224.73  197.47   1 0.81374-0.75874 0.57223-0.63715-0.10184-0.13540
   1   2 -11 8378.12  210.41   1 0.95808-0.90277 0.24074-0.17579 0.15532-0.39253
  -1   2  11 8185.20  197.72   1 0.90983-0.96487-0.15129 0.21624 0.38641-0.14916
  -1  -2  11 7841.55  203.85   1-0.40359 0.34836 0.87147-0.93645 0.27862-0.04121
   1  -2 -10   17.62    6.41   1 0.84413-0.78835 0.53197-0.59689-0.06666-0.14901
   1   2 -10   16.08   13.72   1 0.96290-0.90684 0.19677-0.13183 0.18466-0.40030
  -1   2  10    7.29    5.75   1 0.88254-0.93836-0.21524 0.28019 0.41807-0.20239
  -1  -2  10  -21.07   26.53   1-0.40323 0.34723 0.87043-0.93541 0.28237-0.06654
   1   2  -9 6502.33  203.01   1 0.96506-0.90825 0.14843-0.08349 0.21591-0.40999
  -1  -2   9 6645.71  207.64   1 0.92972-0.98636-0.09309 0.02813 0.35629-0.16216
  -1   2   9 6262.15  190.14   1 0.82954-0.88614-0.31271 0.37766 0.46266-0.26855
  -1  -2   9 6357.10  202.34   1-0.40257 0.34581 0.86851-0.93349 0.28915-0.09490
   1   2  -813436.92  286.51   1 0.96376-0.90620 0.09504-0.03009 0.24924-0.42176
  -1  -2   812530.06  306.44   1 0.92144-0.97885-0.11883 0.05387 0.36989-0.19733
  -1   2   813701.31  283.78   1 0.71945-0.77684-0.45990 0.52485 0.52045-0.34789
  -1  -2   813363.65  298.98   1-0.40146 0.34393 0.86534-0.93031 0.30001-0.12735
   1  -2  -6    2.74    4.83   1 0.88888-0.82996-0.20151 0.13656 0.41142-0.54083
  -1   2   523519.91  478.67   1-0.47443 0.41481 0.66720-0.60229-0.57423 0.68203
   1  -2  -523443.53  477.53   1 0.27263-0.21300 0.84983-0.91480-0.45104 0.34317
   1   2  -524283.08  504.43   1 0.92673-0.86699-0.10271 0.16767 0.36140-0.46925
  -1  -2   522670.59  471.59   1 0.87138-0.93108-0.23810 0.17316 0.42893-0.32109
  -1  -2   522955.78  475.57   1-0.39180 0.33198 0.83883-0.90380 0.37795-0.27004
  -1   2   412875.99  304.12   1 0.03318-0.09361 0.84911-0.78416-0.52715 0.61344
   1  -2  -412341.16  291.18   1 0.48415-0.42373 0.80112-0.86598-0.35183 0.26557
   1   2  -412906.14  311.57   1 0.89705-0.83659-0.18289 0.24784 0.40228-0.48855
  -1  -2   412790.03  311.60   1 0.83999-0.90046-0.29544 0.23050 0.45510-0.36883
  -1   2   411926.45  286.86   1 0.25975-0.32029-0.62176 0.68674 0.73886-0.65253
  -1  -2   412737.29  306.16   1-0.38293 0.32234 0.81552-0.88049 0.43391-0.34758
   1   2  -412621.59  303.41   1-0.40316 0.46375 0.87022-0.80525 0.28313-0.36946
  -1   2   3 9992.35  237.28   1 0.34580-0.40700 0.83901-0.77416-0.42009 0.48478
   1  -2  -310094.56  239.37   1 0.59429-0.53307 0.75185-0.81674-0.28553 0.22084
   1   2  -310593.69  259.77   1 0.85448-0.79324-0.27009 0.33504 0.44373-0.50843
  -1  -2   310464.53  256.10   1 0.79651-0.85775-0.36276 0.29781 0.48369-0.41899
   1  -2  -311379.66  274.95   1 0.25248-0.19117-0.60667 0.54170 0.75378-0.81853
  -1   2   310453.09  254.70   1 0.21363-0.27494-0.52549 0.59046 0.82353-0.75878
  -1  -2   310764.73  257.29   1-0.36535 0.30401 0.77103-0.83600 0.52155-0.45681
   1   2  -310479.59  250.53   1-0.39197 0.45332 0.83928-0.77431 0.37677-0.44152
  -1   2   214726.36  302.94   1 0.51311-0.57510 0.79001-0.72516-0.33553 0.37866
   1  -2  -214896.71  306.71   1 0.65885-0.59685 0.71288-0.77776-0.24021 0.19708
   1   2  -214604.70  307.42   1 0.79646-0.73444-0.36284 0.42778 0.48372-0.52686
  -1  -2   214862.86  314.13   1 0.73715-0.79918-0.43951 0.37456 0.51324-0.47010
   1  -2  -214824.80  306.62   1 0.18770-0.12564-0.47031 0.40535 0.86230-0.90548
  -1   2   215083.10  312.42   1 0.14841-0.21047-0.38672 0.45167 0.91017-0.86700
  -1  -2   215188.39  311.94   1-0.32604 0.26394 0.67494-0.73991 0.66192-0.61876
   1   2  -215133.70  310.83   1-0.36563 0.42773 0.77172-0.70676 0.52033-0.56349
  -1   2   1  562.91   39.97   1 0.60622-0.66901 0.74528-0.68040-0.27755 0.29911
   1  -2  -1  479.05   36.31   1 0.70198-0.63919 0.68156-0.74644-0.20660 0.18503
   1   2  -1  481.64   37.72   1 0.72104-0.65823-0.45812 0.52307 0.51983-0.54140
  -1  -2   1  554.25   43.85   1 0.65837-0.72117-0.52335 0.45840 0.54096-0.51939
   1  -2  -1  600.67   41.99   1 0.10120-0.03836-0.28530 0.22035 0.95307-0.97466
  -1   2   1  556.97   38.93   1 0.06136-0.12421-0.19918 0.26416 0.97803-0.95644
  -1  -2   1  563.50   38.15   1-0.22621 0.16334 0.44087-0.50584 0.86859-0.84701
   1   2  -1  543.91   37.19   1-0.29390 0.35677 0.59840-0.53343 0.74533-0.76691
   1   2   010272.21  252.80   1-0.55720 0.62078 0.60935-0.54444-0.56410 0.56410
   1   2   010212.81  251.27   1 0.62823-0.56466-0.55132 0.61627 0.54896-0.54896
  -1   2   010186.42  244.71   1-0.04056-0.02306 0.02391 0.04105 0.99889-0.99889
  -1  -2  -1 5566.28  171.79   1-0.51987 0.45550 0.63672-0.70164-0.56947 0.54791
   1   2   1 5943.66  186.98   1-0.43526 0.49963 0.69119-0.62628-0.57688 0.59844
  -1   2  -1 5922.43  181.81   1 0.69512-0.75947 0.68687-0.62199-0.21215 0.19058
   1  -2   1 5829.63  178.35   1 0.75885-0.69450 0.63199-0.69692-0.15720 0.17877
  -1  -2  -1 5327.19  160.15   1 0.23033-0.29473-0.56052 0.49555 0.79545-0.81704
   1   2   1 6319.05  189.36   1 0.14502-0.08063-0.37947 0.44443 0.91376-0.89217
   1  -2   1 5969.26  182.37   1-0.10092 0.16531 0.15824-0.22321 0.98222-0.96064
  -1   2  -1 5813.42  178.07   1-0.14078 0.07640 0.24686-0.18189 0.95876-0.98034
   1   2   2 7654.79  188.55   1-0.29710 0.36226 0.76066-0.69571-0.57717 0.62028
  -1   2  -2 7601.08  232.19   1 0.71669-0.78183 0.66973-0.60485-0.19441 0.15128
   1  -2   2 7641.33  837.50   1 0.77947-0.71434 0.61117-0.67609-0.13743 0.18057
   1  -2   2 7758.56  190.03   1-0.18468 0.24982 0.34628-0.41125 0.91977-0.87661
  -1   2  -2 7586.54  230.95   1-0.22341 0.15827 0.43488-0.36991 0.87233-0.91548
  -1  -2  -3 7878.80  193.06   1-0.28530 0.21935 0.76563-0.83058-0.57654 0.51187
   1   2   3 7911.27  194.41   1-0.15107 0.21705 0.81259-0.74764-0.56290 0.62762
   1  -2   3 7941.02  195.14   1 0.79710-0.73119 0.59187-0.65679-0.11958 0.18429
   1  -2   3 8417.05  203.85   1-0.24620 0.31210 0.48701-0.55198 0.83797-0.77324
  -1   2  -3 8187.65  199.71   1-0.28388 0.21798 0.57483-0.50986 0.76744-0.83217
  -1  -2  -411025.12  266.82   1-0.17344 0.10666 0.80602-0.87097-0.56590 0.47961
   1   2   410941.75  266.47   1-0.00670 0.07348 0.84383-0.77888-0.53655 0.62284
  -1   2  -411869.50  287.76   1 0.73908-0.80577 0.65042-0.58550-0.17518 0.08891
   1  -2   411447.20  283.43   1 0.81258-0.74589 0.57364-0.63856-0.10310 0.18938
   1  -2   411668.43  282.98   1-0.28858 0.35524 0.58588-0.65085 0.75726-0.67096
  -1   2  -411415.11  276.82   1-0.32522 0.25854 0.67298-0.60801 0.66432-0.75064
  -1  -2  -5 4231.82  199.87   1-0.07267 0.00509 0.83193-0.89688-0.55009 0.44223
   1   2   5 4351.14  207.02   1 0.12808-0.06049 0.85589-0.79093-0.50102 0.60889
  -1   2  -5 4612.05  230.84   1 0.74383-0.81130 0.64613-0.58120-0.17095 0.06310
   1  -2   5 4593.42  217.27   1 0.82642-0.75895 0.55618-0.62110-0.08763 0.19547
   1  -2   5 4668.40  221.42   1-0.31731 0.38475 0.65404-0.71901 0.68668-0.57877
  -1   2  -5 4513.45  213.14   1-0.35302 0.28558 0.74048-0.67552 0.57187-0.67978
  -1  -2  -613638.59  288.69   1 0.01449-0.08286 0.84682-0.91177-0.53167 0.40224
   1   2   612685.83  306.94   1 0.24893-0.18054 0.85223-0.78727-0.46012 0.58957
  -1   2  -612691.09  307.70   1 0.74586-0.81411 0.64426-0.57934-0.16912 0.03971
   1  -2   612935.88  313.44   1 0.83897-0.77072 0.53926-0.60419-0.07292 0.20233
   1  -2   613149.56  284.64   1-0.33693 0.40514 0.70122-0.76619 0.62829-0.49880
  -1   2  -613328.38  286.16   1-0.37186 0.30363 0.78724-0.72226 0.49189-0.62139
  -1  -2  -753903.31  583.72   1 0.08753-0.15672 0.85403-0.91899-0.51279 0.36178
   1   2   752829.63  572.61   1 0.35396-0.28492 0.83741-0.77256-0.41646 0.56741
  -1   2  -753362.06  580.17   1 0.74582-0.81485 0.64430-0.57938-0.16916 0.01818
   1  -2   754028.72  594.08   1 0.85045-0.78142 0.52275-0.58767-0.05881 0.20979
   1  -2   755572.19  606.63   1-0.35056 0.41953 0.73443-0.79940 0.58112-0.43005
  -1   2  -753204.07  581.29   1-0.38476 0.31576 0.82027-0.75529 0.42321-0.57429
   1  -2   860661.36  655.12   1 0.86104-0.79123 0.50652-0.57144-0.04516 0.21770
   1  -2   860309.88  655.68   1-0.36021 0.42994 0.75824-0.82320 0.54342-0.37078
  -1  -2  -910658.82  262.67   1 0.19685-0.26763 0.85554-0.92050-0.47884 0.28468
  -1   2  -910564.49  291.60   1 0.74115-0.81174 0.64856-0.58363-0.17334-0.02076
   1  -2   910024.12  249.06   1 0.87086-0.80027 0.49048-0.55541-0.03188 0.22599
   1  -2   910304.65  258.10   1-0.36717 0.43766 0.77559-0.84056 0.51344-0.31922
  -1   2  -9 9627.11  242.51   1-0.40010 0.32958 0.86149-0.79652 0.31263-0.50688
  -1  -2 -10 5664.22  184.73   1 0.23626-0.30783 0.85328-0.91825-0.46483 0.24910
   1   2  10 5054.51  167.15   1 0.58451-0.51312 0.75704-0.69215-0.29193 0.50756
  -1   2 -10 6246.80  200.18   1 0.73706-0.80843 0.65223-0.58731-0.17697-0.03870
   1  -2  10 5839.44  184.09   1 0.87994-0.80876 0.47474-0.53968-0.01805 0.23376
   1  -2  10 6117.93  197.55   1-0.37230 0.44359 0.78836-0.85333 0.48976-0.27393
  -1   2 -10 5152.62  172.63   1-0.40462 0.33334 0.87450-0.80952 0.26744-0.48327
   1   2  11   19.41   19.82   1 0.63923-0.56704 0.72565-0.66077-0.25457 0.49176
  -1   2 -11   16.51   14.73   1 0.73180-0.80398 0.65690-0.59202-0.18146-0.05573
   1  -2  11   17.44   14.64   1 0.88846-0.81652 0.45892-0.52386-0.00532 0.24260
   1  -2  11   31.38   30.60   1-0.37607 0.44812 0.79792-0.86290 0.47103-0.23362
  -1  -2 -12 7892.03  201.93   1 0.29238-0.36555 0.84739-0.91235-0.44319 0.18431
   1   2  12 7709.65  194.26   1 0.68579-0.61283 0.69388-0.62899-0.21957 0.47832
  -1   2 -12 8223.04  213.79   1 0.72596-0.79892 0.66195-0.59707-0.18652-0.07223
   1  -2  12 8408.50  219.20   1-0.37888 0.45169 0.80508-0.87006 0.45637-0.19738
  -1  -2 -13  198.37   37.75   1 0.31160-0.38556 0.84463-0.90959-0.43531 0.15485
  -1   2 -13  204.91   32.50   1 0.71939-0.79314 0.66749-0.60261-0.19213-0.08818
   1   2  13  189.70   47.93   1 0.72562-0.65188 0.66224-0.59736-0.18681 0.46713
   1  -2  13  229.09   31.43   1 0.90386-0.83040 0.42737-0.49231 0.01956 0.26085
   1  -2  13  237.16   36.30   1-0.38096 0.45454 0.81043-0.87541 0.44503-0.16446
  -1  -2 -14 3068.81  186.33   1 0.32617-0.40069 0.84255-0.90740-0.42861 0.12670
  -1   2 -14 3028.68  180.81   1 0.71217-0.78670 0.67344-0.60855-0.19819-0.10368
   1   2  14 2949.52  173.14   1 0.76016-0.68567 0.63073-0.56580-0.15598 0.45794
   1  -2  14 2785.37  164.12   1 0.91081-0.83660 0.41158-0.47653 0.03177 0.27021
   1  -2  14 2943.12  183.92   1-0.38249 0.45683 0.81438-0.87935 0.43643-0.13427
  -1  -2 -15  146.00   37.87   1 0.33691-0.41222 0.84066-0.90552-0.42398 0.10050
   1   2  15  118.80   24.44   1 0.78977-0.71450 0.60008-0.53515-0.12712 0.45065
   1  -2  15   77.85   18.60   1 0.91730-0.84233 0.39575-0.46069 0.04386 0.27969
   1  -2  15  119.50   32.03   1-0.38359 0.45869 0.81722-0.88220 0.43011-0.10636
  -1  -2 -16  386.42   31.06   1 0.34441-0.42050 0.83927-0.90413-0.42070 0.07566
  -1   2 -16  407.44   95.16   1 0.69598-0.77208 0.68621-0.62132-0.21145-0.13355
   1   2  16  394.59   47.86   1 0.81549-0.73944 0.57007-0.50515-0.09992 0.44501
   1  -2  16  399.01   70.34   1 0.92335-0.84762 0.37986-0.44480 0.05585 0.28927
   1  -2  16  516.84  114.50   1-0.38434 0.46021 0.81918-0.88416 0.42568-0.08036
  -1  -2 -17  155.38   30.06   1 0.34913-0.42600 0.83837-0.90322-0.41861 0.05201
  -1   2 -17  166.15   33.60   1 0.68709-0.76397 0.69291-0.62803-0.21854-0.14802
   1   2  17  177.89   42.21   1 0.83792-0.76109 0.54072-0.47579-0.07418 0.44084
   1  -2  17  141.97   28.15   1 0.92897-0.85248 0.36389-0.42883 0.06775 0.29894
   1  -2  17  199.65   37.15   1-0.38481 0.46145 0.82042-0.88539 0.42287-0.05596
  -1  -2 -18  357.98   39.16   1 0.35147-0.42912 0.83791-0.90276-0.41757 0.02940
  -1   2 -18  372.88   44.14   1 0.67771-0.75537 0.69977-0.63489-0.22588-0.16224
   1   2  18  352.12   50.79   1 0.85754-0.77994 0.51199-0.44707-0.04974 0.43796
   1  -2  18  311.17   56.07   1 0.93417-0.85692 0.34783-0.41277 0.07957 0.30869
   1  -2  18  547.72   93.53   1-0.38506 0.46246 0.82105-0.88602 0.42142-0.03293
  -1  -2 -19 1536.18  124.94   1 0.35173-0.43017 0.83785-0.90271-0.41745 0.00772
  -1   2 -19 1593.78  135.67   1 0.66785-0.74629 0.70673-0.64185-0.23344-0.17625
   1   2  19 1456.24  119.12   1 0.87462-0.79661 0.48411-0.41917-0.02569 0.43553
   1  -2  19 1525.39  179.98   1 0.93896-0.86095 0.33166-0.39661 0.09132 0.31851
   1  -2  19 1750.59  145.14   1-0.38510 0.46327 0.82117-0.88614 0.42115-0.01107
  -1  -2 -20 3607.00  271.90   1 0.35017-0.42939 0.83816-0.90301-0.41815-0.01314
  -1   2 -20 3845.66  515.71   1 0.65753-0.73675 0.71377-0.64889-0.24119-0.19006
   1   2  20 3578.12  255.10   1 0.88972-0.81096 0.45648-0.39153-0.00337 0.43478
   1  -2  20 4180.34  236.89   1-0.38498 0.46391 0.82085-0.88582 0.42188 0.00977
  -1  -2 -21  547.19  107.64   1 0.34699-0.42700 0.83878-0.90363-0.41956-0.03330
  -1   2 -21  447.98  101.48   1 0.64676-0.72677 0.72085-0.65597-0.24912-0.20370
   1   2  21  302.12   70.40   1 0.90297-0.82345 0.42931-0.36436 0.01805 0.43492
   1  -2  21  573.08  134.38   1-0.38471 0.46440 0.82014-0.88512 0.42350 0.02974
  -1  -2 -22   21.12   17.94   1 0.34236-0.42315 0.83966-0.90451-0.42160-0.05282
  -1   2 -22   78.03   20.41   1 0.63556-0.71636 0.72794-0.66306-0.25719-0.21719
   1   2  22   27.28   22.96   1 0.91458-0.83429 0.40254-0.33760 0.03869 0.43585
   1  -2  22   58.85   48.06   1-0.38431 0.46477 0.81910-0.88407 0.42588 0.04894
[truncated: 11,581,714 more chars]
